# Supplementary material for: Multielectrode array characterization of human induced pluripotent stem cell derived neurons in co-culture with primary human astrocytes
Source: PLoS One. 2024 Jun 25;19(6):e0303901. doi: 10.1371/journal.pone.0303901 (PMC11198861; doi:10.1371/journal.pone.0303901)
Supplement: S1 Dataset — (CSV) [file pone.0303901.s003.csv]

Input File	Display Name	File Name
Baseline	B	2023-2-20_Sleep-AD_plate4	0_pre-observation(000)(001).csv
Dosed	DIV 17	2023-2-26_Sleep-AD_plate4	0_pre-observation(000)(001).csv
	DIV 26	2023-3-7_Sleep-AD_plate4	0_pre-observation(000)(001).csv
	DIV 33	2023-3-14_Sleep-AD_plate4	0_pre-observation(000)(001).csv
Plot Selection	One Treatment Per Plot
Plot Display	Raw Values
Error Bars	Standard Error
Well Exclusion Criterion	Mean Firing Rate (Hz)	0
Number of Spikes
	DIV 11	DIV 17	DIV 26	DIV 33
All Wells Mean	2782.958333	24892.125000	100003.250000	74363.708333
All Wells SEM	256.159190	1583.969532	9516.728711	6988.337587
All Wells Replicates	1906.000000	17743.000000	98502.000000	50231.000000
	3919.000000	28167.000000	110768.000000	53668.000000
	2162.000000	12238.000000	89919.000000	131391.000000
	3062.000000	34726.000000	160507.000000	73060.000000
	2070.000000	28469.000000	125394.000000	73739.000000
	1012.000000	25676.000000	71214.000000	110957.000000
	2978.000000	18922.000000	187574.000000	48504.000000
	1691.000000	20798.000000	46321.000000	36520.000000
	2322.000000	39966.000000	28339.000000	38950.000000
	5739.000000	26236.000000	31090.000000	41103.000000
	1322.000000	17280.000000	51347.000000	34815.000000
	2169.000000	15335.000000	99029.000000	102582.000000
	3655.000000	39128.000000	161009.000000	73494.000000
	3718.000000	18158.000000	87144.000000	39337.000000
	2119.000000	22768.000000	61708.000000	36232.000000
	3950.000000	25103.000000	21003.000000	14972.000000
	781.000000	16546.000000	60808.000000	90036.000000
	2825.000000	25127.000000	115255.000000	107668.000000
	2006.000000	24366.000000	130745.000000	101221.000000
	3679.000000	16761.000000	148737.000000	98153.000000
	3326.000000	25158.000000	142730.000000	80548.000000
	5041.000000	38091.000000	153966.000000	110858.000000
	3912.000000	30022.000000	120125.000000	133219.000000
	1427.000000	30627.000000	96844.000000	103471.000000
Mean Firing Rate (Hz)
	DIV 11	DIV 17	DIV 26	DIV 33
All Wells Mean	0.483488	4.321550	17.373740	12.910366
All Wells SEM	0.044503	0.274995	1.653358	1.213253
All Wells Replicates	0.331133	3.080382	17.112926	8.720660
	0.680855	4.890104	19.243919	9.317361
	0.375608	2.124653	15.621786	22.810938
	0.531967	6.028819	27.885163	12.684028
	0.359625	4.942535	21.784920	12.801910
	0.175817	4.457639	12.372133	19.263368
	0.517373	3.285069	32.587561	8.420833
	0.293780	3.610764	8.047429	6.340278
	0.403405	6.938542	4.923384	6.762153
	0.997047	4.554861	5.401320	7.135938
	0.229673	3.000000	8.920605	6.044271
	0.376824	2.662326	17.204482	17.809375
	0.634990	6.793056	27.972377	12.759375
	0.645935	3.152431	15.139680	6.829340
	0.368138	3.952778	10.720639	6.290278
	0.686240	4.358160	3.648888	2.599306
	0.135685	2.872569	10.564281	15.631250
	0.490792	4.362326	20.023454	18.692361
	0.348506	4.230208	22.714559	17.573090
	0.639159	2.909896	25.840341	17.040451
	0.577832	4.367708	24.796734	13.984028
	0.875782	6.613021	26.748784	19.246181
	0.679639	5.212153	20.869527	23.128299
	0.247915	5.317188	16.824878	17.963715
Number of Active Electrodes
	DIV 11	DIV 17	DIV 26	DIV 33
All Wells Mean	8.666667	14.500000	15.666667	15.833333
All Wells SEM	0.464955	0.225221	0.177203	0.130032
All Wells Replicates	8.000000	12.000000	13.000000	16.000000
	10.000000	13.000000	16.000000	16.000000
	8.000000	16.000000	16.000000	16.000000
	11.000000	15.000000	16.000000	16.000000
	7.000000	15.000000	16.000000	16.000000
	6.000000	15.000000	16.000000	16.000000
	9.000000	16.000000	16.000000	15.000000
	8.000000	14.000000	15.000000	16.000000
	12.000000	15.000000	16.000000	16.000000
	12.000000	15.000000	16.000000	16.000000
	9.000000	12.000000	16.000000	16.000000
	6.000000	14.000000	16.000000	16.000000
	11.000000	15.000000	16.000000	16.000000
	9.000000	16.000000	16.000000	16.000000
	10.000000	15.000000	15.000000	16.000000
	9.000000	14.000000	13.000000	13.000000
	4.000000	13.000000	16.000000	16.000000
	5.000000	14.000000	16.000000	16.000000
	10.000000	15.000000	16.000000	16.000000
	12.000000	14.000000	16.000000	16.000000
	7.000000	15.000000	16.000000	16.000000
	11.000000	15.000000	16.000000	16.000000
	8.000000	15.000000	16.000000	16.000000
	6.000000	15.000000	16.000000	16.000000
Weighted Mean Firing Rate (Hz)
	DIV 11	DIV 17	DIV 26	DIV 33
All Wells Mean	0.878294	4.761248	17.624976	12.958423
All Wells SEM	0.067654	0.284390	1.637366	1.200728
All Wells Replicates	0.648714	4.106713	21.055861	8.720660
	1.071855	6.010043	19.243919	9.317361
	0.740097	2.124653	15.621786	22.810938
	0.758355	6.430741	27.885163	12.684028
	0.796982	5.271481	21.784920	12.801910
	0.441510	4.754444	12.372133	19.263368
	0.912671	3.285069	32.587561	8.977778
	0.585476	4.125198	8.581144	6.340278
	0.533936	7.399074	4.923384	6.762153
	1.325689	4.857778	5.401320	7.135938
	0.403984	3.985185	8.920605	6.044271
	1.001621	3.037302	17.204482	17.809375
	0.920083	7.245556	27.972377	12.759375
	1.130106	3.152431	15.139680	6.829340
	0.580959	4.216111	11.432013	6.290278
	1.204231	4.980754	4.490512	3.195726
	0.533704	3.532051	10.564281	15.631250
	1.558304	4.983730	20.023454	18.692361
	0.549270	4.507407	22.714559	17.573090
	0.849432	3.321825	25.840341	17.040451
	1.299712	4.658519	24.796734	13.984028
	1.267800	7.053519	26.748784	19.246181
	1.341904	5.559444	20.869527	23.128299
	0.622655	5.670926	16.824878	17.963715
ISI Coefficient of Variation - Avg
	DIV 11	DIV 17	DIV 26	DIV 33
All Wells Mean	1.515798	3.774353	6.133856	6.343727
All Wells SEM	0.043895	0.136742	0.223699	0.315867
All Wells Replicates	1.330350	3.979789	6.858116	7.769388
	1.877501	4.967391	6.973104	7.545847
	1.387475	2.243677	6.086675	4.631393
	1.510810	3.897197	7.676337	8.825126
	1.474726	3.867288	5.433315	6.732046
	1.175325	3.232300	4.895443	7.914267
	1.604784	4.301283	7.805073	4.521287
	1.453576	3.494848	5.799755	5.085076
	1.260801	4.236356	4.779852	5.166507
	1.676499	4.186846	5.079318	5.784420
	1.596326	2.760267	5.699177	3.908658
	1.611890	2.761495	5.199079	7.843395
	1.465138	4.919983	7.762052	6.040267
	1.524592	3.632800	5.302525	3.756002
	1.243155	3.488429	5.995752	4.809670
	1.558137	3.386103	4.085206	4.428805
	1.374748	3.786662	5.850328	9.070369
	1.193340	3.539192	5.431848	7.914581
	1.775849	3.528074	6.001594	6.258902
	1.899989	3.546726	7.175347	7.669055
	1.901199	4.566971	7.634391	6.759907
	1.592829	4.335082	7.253961	6.873235
	1.266816	3.390480	5.139750	6.199950
	1.623289	4.535233	7.294550	6.741294
Number of Bursts
	DIV 11	DIV 17	DIV 26	DIV 33
All Wells Mean	97.791667	561.291667	931.708333	629.708333
All Wells SEM	14.204380	21.892398	56.197906	65.366677
All Wells Replicates	39.000000	302.000000	666.000000	322.000000
	196.000000	391.000000	581.000000	417.000000
	36.000000	420.000000	840.000000	1667.000000
	88.000000	707.000000	1146.000000	424.000000
	57.000000	627.000000	1138.000000	601.000000
	4.000000	547.000000	1122.000000	974.000000
	81.000000	502.000000	1048.000000	347.000000
	88.000000	567.000000	654.000000	348.000000
	35.000000	684.000000	758.000000	564.000000
	277.000000	561.000000	486.000000	416.000000
	47.000000	532.000000	614.000000	377.000000
	95.000000	776.000000	1499.000000	674.000000
	111.000000	568.000000	869.000000	637.000000
	155.000000	629.000000	1242.000000	408.000000
	45.000000	626.000000	847.000000	501.000000
	176.000000	598.000000	521.000000	246.000000
	0.000000	665.000000	831.000000	556.000000
	129.000000	485.000000	1279.000000	849.000000
	42.000000	459.000000	1013.000000	768.000000
	138.000000	477.000000	1044.000000	654.000000
	156.000000	582.000000	1019.000000	622.000000
	190.000000	635.000000	1286.000000	873.000000
	130.000000	624.000000	1169.000000	1230.000000
	32.000000	507.000000	689.000000	638.000000
Number of Bursting Electrodes
	DIV 11	DIV 17	DIV 26	DIV 33
All Wells Mean	4.083333	13.875000	15.583333	15.833333
All Wells SEM	0.462024	0.308764	0.179741	0.130032
All Wells Replicates	2.000000	11.000000	13.000000	16.000000
	7.000000	13.000000	16.000000	16.000000
	3.000000	11.000000	16.000000	16.000000
	3.000000	15.000000	16.000000	16.000000
	3.000000	15.000000	16.000000	16.000000
	1.000000	11.000000	16.000000	16.000000
	3.000000	16.000000	15.000000	15.000000
	3.000000	12.000000	15.000000	16.000000
	3.000000	15.000000	16.000000	16.000000
	8.000000	15.000000	16.000000	16.000000
	3.000000	12.000000	15.000000	16.000000
	4.000000	14.000000	16.000000	16.000000
	7.000000	15.000000	16.000000	16.000000
	3.000000	15.000000	16.000000	16.000000
	3.000000	15.000000	15.000000	16.000000
	6.000000	13.000000	13.000000	13.000000
	0.000000	13.000000	16.000000	16.000000
	2.000000	14.000000	16.000000	16.000000
	7.000000	15.000000	16.000000	16.000000
	7.000000	14.000000	16.000000	16.000000
	7.000000	14.000000	16.000000	16.000000
	7.000000	15.000000	16.000000	16.000000
	3.000000	15.000000	16.000000	16.000000
	3.000000	15.000000	16.000000	16.000000
Burst Duration - Avg (s)
	DIV 11	DIV 17	DIV 26	DIV 33
All Wells Mean	0.249724	0.495719	0.831136	0.831035
All Wells SEM	0.008951	0.024697	0.038230	0.026080
All Wells Replicates	0.284724	0.603326	1.023818	0.838205
	0.231922	0.621419	1.066071	0.778126
	0.318052	0.306249	0.809719	0.764115
	0.234424	0.614301	0.923500	0.923940
	0.201994	0.570177	0.886238	0.864615
	0.159620	0.557208	0.747746	1.019693
	0.235327	0.421093	0.977839	0.752332
	0.186843	0.472262	0.754297	0.834251
	0.259366	0.654900	0.460043	0.670085
	0.248422	0.535707	0.489580	0.687017
	0.211651	0.314594	0.811855	0.733291
	0.246536	0.249750	0.724001	0.902607
	0.249539	0.647653	1.019702	0.789105
	0.272866	0.392287	0.729998	0.753499
	0.222001	0.416309	0.758485	0.666384
	0.251344	0.504791	0.395480	0.494797
	NaN	0.356525	0.725343	1.034415
	0.266582	0.426806	0.816771	0.952570
	0.284817	0.537155	1.050573	0.857551
	0.316247	0.406856	1.021708	0.951299
	0.222412	0.555465	0.941256	0.862694
	0.257986	0.608838	0.910547	0.917805
	0.233060	0.450770	0.857071	0.948622
	0.347909	0.672822	1.045616	0.947829
Burst Duration - Std (s)
	DIV 11	DIV 17	DIV 26	DIV 33
All Wells Mean	0.086649	0.247579	0.256935	0.200860
All Wells SEM	0.016426	0.010065	0.015106	0.011187
All Wells Replicates	0.045362	0.243376	0.253088	0.154111
	0.078083	0.346435	0.171570	0.164774
	0.289777	0.179273	0.406931	0.277130
	0.066063	0.323445	0.136092	0.099596
	0.035628	0.270880	0.288888	0.194127
	NaN	0.259603	0.349746	0.345841
	0.045610	0.265606	0.088187	0.169904
	0.029878	0.253497	0.312954	0.153444
	0.024589	0.199110	0.197917	0.171627
	0.063481	0.239740	0.341100	0.214299
	0.071210	0.205274	0.244208	0.204406
	0.096373	0.143055	0.277062	0.190117
	0.065960	0.281977	0.158435	0.198620
	0.181066	0.269277	0.223601	0.154331
	0.040198	0.211970	0.243982	0.135942
	0.026663	0.218511	0.250681	0.157719
	NaN	0.177161	0.334061	0.217736
	0.005519	0.307781	0.307606	0.257016
	0.200939	0.248651	0.239528	0.155648
	0.258238	0.235997	0.292639	0.249440
	0.060103	0.209107	0.219768	0.211318
	0.117194	0.251622	0.270991	0.219575
	0.071640	0.300640	0.331283	0.256150
	0.032708	0.299918	0.226117	0.267778
Number of Spikes per Burst - Avg
	DIV 11	DIV 17	DIV 26	DIV 33
All Wells Mean	6.883339	35.062887	105.625893	132.588487
All Wells SEM	0.325675	2.694390	10.152550	7.485249
All Wells Replicates	5.644737	49.196825	192.841503	152.528408
	6.699155	60.888637	180.225471	126.270203
	11.822955	16.303049	99.125770	115.753271
	6.082634	42.669305	139.141870	167.096149
	5.617571	36.775838	106.641933	133.754183
	5.500000	38.603462	58.633238	144.659937
	6.413697	29.268327	179.011916	141.760314
	5.830952	28.685154	61.878367	98.728766
	5.395833	49.187508	32.525160	69.321164
	6.648104	37.962308	52.253799	88.845578
	6.044187	17.867659	78.661878	91.273209
	6.029915	13.004296	62.346459	157.343342
	6.742324	61.843938	180.440795	146.879186
	9.108796	22.571600	67.392896	109.022990
	5.640271	25.504743	69.579899	78.098903
	6.531741	31.785173	30.663146	52.534945
	NaN	20.220875	71.283358	177.772869
	6.726378	32.739384	86.202762	162.443717
	7.625000	35.707992	160.271207	141.376558
	10.069947	24.311908	141.898939	168.526835
	6.309060	37.690007	137.614187	142.275843
	7.253540	47.040604	122.692744	161.414877
	7.706439	33.198671	89.149117	171.993405
	6.873563	48.482030	134.545019	182.449042
Number of Spikes per Burst - Std
	DIV 11	DIV 17	DIV 26	DIV 33
All Wells Mean	2.437693	25.529369	48.553865	53.068438
All Wells SEM	0.580737	2.079068	3.000103	3.054165
All Wells Replicates	0.911796	31.833179	66.073344	54.985340
	1.726762	45.476687	57.970803	50.706291
	11.618425	12.104731	77.399281	70.275702
	0.416692	30.510408	49.870317	36.671806
	0.594546	33.440964	55.773791	48.748429
	NaN	32.417682	33.234006	71.135509
	1.228512	23.703545	44.211940	56.547861
	0.874244	15.950120	30.721598	40.208257
	0.685603	21.636289	16.899316	32.957628
	1.170515	26.566672	50.580856	38.982103
	1.272697	15.992830	42.945969	38.004946
	1.285134	8.857470	34.270452	53.862797
	2.188745	45.399592	63.003658	67.647919
	6.395499	18.099430	33.135288	45.856666
	0.210529	15.963920	30.660035	32.998713
	1.026172	18.830041	28.407121	25.732575
	NaN	12.929460	62.561101	47.779041
	1.734360	40.838998	52.190264	63.360859
	5.062629	24.718022	54.711174	53.071114
	6.620729	20.978055	62.707041	69.434438
	1.238514	23.077179	52.404151	63.477761
	3.179391	25.504201	63.499415	55.108629
	2.374105	32.394348	49.814073	82.807742
	1.813653	35.481043	52.247756	73.280389
Mean ISI within Burst - Avg
	DIV 11	DIV 17	DIV 26	DIV 33
All Wells Mean	0.044714	0.022984	0.014416	0.015881
All Wells SEM	0.001752	0.000501	0.000697	0.000822
All Wells Replicates	0.063968	0.019813	0.013628	0.009135
	0.041388	0.017269	0.008810	0.012303
	0.033223	0.026034	0.014450	0.026097
	0.046321	0.022071	0.009584	0.007857
	0.043732	0.027987	0.015449	0.011572
	0.034660	0.021631	0.018407	0.019862
	0.044438	0.020462	0.007787	0.016291
	0.039554	0.021126	0.017790	0.015299
	0.060727	0.021275	0.017882	0.018361
	0.044333	0.020484	0.015912	0.012507
	0.040847	0.026116	0.017025	0.018018
	0.048899	0.024755	0.016151	0.017567
	0.045387	0.021199	0.008466	0.017359
	0.036198	0.023452	0.017705	0.016425
	0.047795	0.023179	0.017965	0.020017
	0.046370	0.023159	0.018386	0.013276
	NaN	0.023150	0.016285	0.013708
	0.048376	0.024147	0.013718	0.015571
	0.044868	0.025128	0.013346	0.021962
	0.034924	0.026973	0.011887	0.013489
	0.042285	0.022387	0.009903	0.013447
	0.042294	0.022623	0.012790	0.016680
	0.035179	0.023233	0.016376	0.018187
	0.062647	0.023967	0.016278	0.016162
Mean ISI within Burst - Std
	DIV 11	DIV 17	DIV 26	DIV 33
All Wells Mean	0.009318	0.005659	0.005834	0.010204
All Wells SEM	0.001105	0.000280	0.000413	0.000485
All Wells Replicates	0.021541	0.005555	0.012210	0.007555
	0.012147	0.005596	0.003694	0.008593
	0.005589	0.006783	0.006081	0.011902
	0.013908	0.004646	0.004955	0.003865
	0.004335	0.007913	0.006049	0.007427
	NaN	0.004834	0.004135	0.011375
	0.006207	0.003305	0.005232	0.009975
	0.002890	0.003341	0.005839	0.009294
	0.013209	0.006536	0.003249	0.010554
	0.007228	0.005002	0.005685	0.006599
	0.006218	0.008133	0.005701	0.012229
	0.017456	0.006749	0.004064	0.009705
	0.006997	0.007097	0.004499	0.013746
	0.002968	0.004747	0.008038	0.012999
	0.007575	0.004090	0.006185	0.012912
	0.006167	0.005007	0.003056	0.006938
	NaN	0.005578	0.005431	0.010135
	0.013355	0.005632	0.004917	0.011324
	0.012854	0.005059	0.009095	0.011639
	0.007343	0.006256	0.006264	0.010279
	0.008556	0.005255	0.004090	0.010686
	0.008830	0.005053	0.007477	0.011076
	0.002469	0.005070	0.006806	0.012322
	0.017150	0.008574	0.007271	0.011777
Median ISI within Burst - Avg
	DIV 11	DIV 17	DIV 26	DIV 33
All Wells Mean	0.042890	0.018286	0.010447	0.013417
All Wells SEM	0.002135	0.000543	0.000518	0.000872
All Wells Replicates	0.064874	0.014579	0.011868	0.006916
	0.039388	0.012396	0.006169	0.009622
	0.031773	0.021858	0.010135	0.024288
	0.044834	0.016986	0.006708	0.005502
	0.041671	0.023805	0.011916	0.008884
	0.028000	0.017257	0.012930	0.017459
	0.041286	0.015621	0.005690	0.014470
	0.038578	0.015521	0.012601	0.011726
	0.060886	0.016488	0.012175	0.014723
	0.042382	0.015429	0.011120	0.008942
	0.037667	0.022061	0.012092	0.015101
	0.049303	0.020806	0.011112	0.015481
	0.040815	0.017070	0.006026	0.015940
	0.032441	0.018493	0.013145	0.014124
	0.043083	0.018237	0.013314	0.017307
	0.043033	0.018307	0.012715	0.008778
	NaN	0.018492	0.011079	0.011671
	0.051778	0.019328	0.009224	0.013189
	0.044092	0.020263	0.010723	0.020322
	0.032045	0.021988	0.008472	0.011451
	0.040168	0.017804	0.006801	0.011104
	0.038998	0.018007	0.009179	0.014460
	0.032086	0.018879	0.012551	0.016024
	0.067282	0.019187	0.012981	0.014529
Median ISI within Burst - Std
	DIV 11	DIV 17	DIV 26	DIV 33
All Wells Mean	0.010990	0.006252	0.005667	0.010634
All Wells SEM	0.001307	0.000349	0.000449	0.000513
All Wells Replicates	0.022071	0.005996	0.012375	0.007797
	0.013155	0.005190	0.003038	0.008802
	0.007002	0.008107	0.005411	0.011826
	0.016413	0.004637	0.004537	0.003903
	0.004178	0.008721	0.006125	0.007773
	NaN	0.005403	0.003686	0.012337
	0.006550	0.003735	0.005155	0.010115
	0.005711	0.004282	0.006372	0.009922
	0.014668	0.007584	0.003321	0.011238
	0.008107	0.004942	0.005270	0.007136
	0.005485	0.010336	0.005004	0.013040
	0.018758	0.007969	0.003626	0.010414
	0.008744	0.008037	0.003938	0.014107
	0.005396	0.005650	0.008222	0.013759
	0.006805	0.004395	0.006635	0.014199
	0.007557	0.005624	0.003384	0.006957
	NaN	0.005931	0.004898	0.010692
	0.021810	0.005793	0.004620	0.011410
	0.012381	0.005901	0.009248	0.012192
	0.006832	0.006059	0.006012	0.010611
	0.009937	0.005656	0.003466	0.011581
	0.012000	0.005548	0.006731	0.011011
	0.004464	0.005155	0.007154	0.012153
	0.023753	0.009393	0.007783	0.012246
Inter-Burst Interval - Avg (s)
	DIV 11	DIV 17	DIV 26	DIV 33
All Wells Mean	40.896892	11.607390	7.502640	13.886539
All Wells SEM	5.898395	0.853575	0.688406	0.918547
All Wells Replicates	9.197245	13.257645	10.465425	17.972524
	28.771524	15.546889	10.061729	15.413866
	33.891582	21.668474	7.437872	6.883763
	12.898156	8.120938	5.055512	13.799734
	40.776252	9.471974	5.297687	11.531240
	90.866320	7.170013	5.184855	8.822775
	9.786062	11.896024	5.267350	16.179032
	48.957911	7.976132	10.271680	18.704489
	39.279582	8.451824	9.490616	13.995814
	16.171667	10.684012	19.200548	14.512062
	39.312987	12.440707	8.864748	21.541013
	25.864717	6.562650	3.900831	9.885829
	55.530028	10.726214	6.628701	14.449989
	38.168041	10.070362	5.075251	24.198005
	21.154828	13.116054	6.639733	18.913429
	32.915959	8.786676	12.100009	20.427633
	NaN	7.634260	6.947388	12.442640
	78.019656	19.638122	4.545844	10.417328
	29.332090	15.028443	8.020980	9.719920
	21.026043	10.320984	5.665257	11.700441
	45.908693	8.872616	5.671228	11.655542
	53.649803	9.456961	4.664954	9.797467
	36.293404	20.375555	4.785571	9.034111
	132.855960	11.303830	8.819600	11.278291
Inter-Burst Interval - Std (s)
	DIV 11	DIV 17	DIV 26	DIV 33
All Wells Mean	43.677768	7.784635	3.356706	4.861473
All Wells SEM	8.518969	1.940371	1.143935	0.445102
All Wells Replicates	NaN	2.029011	4.050234	2.735174
	39.124972	15.406298	0.738141	3.366182
	21.833200	33.806807	3.697572	5.155463
	3.865104	1.850230	0.526230	1.091195
	39.254251	2.890944	1.125685	2.866895
	NaN	0.844100	0.580183	4.244390
	4.544777	2.786202	0.718846	4.366412
	62.236191	1.874588	9.855602	5.581633
	39.628665	1.875313	8.314432	6.135710
	12.753201	4.401520	25.066369	2.798303
	34.924085	10.639992	1.212246	9.150666
	20.109690	1.669903	0.341971	3.852465
	75.045949	3.350457	0.618022	7.017015
	34.499151	5.677018	1.253400	10.834438
	7.501221	15.267107	1.276407	8.601707
	48.769037	2.980257	12.041747	4.280863
	NaN	2.805259	1.017110	3.937766
	106.333734	22.526341	0.321195	4.797754
	19.255211	8.854305	2.657652	4.728940
	10.988938	3.560179	0.820486	4.234784
	54.905431	1.561201	0.576988	3.982421
	70.306440	3.530012	0.815345	4.344987
	40.943471	32.597758	0.833290	4.647170
	170.410415	4.046436	2.101790	3.923015
Burst Frequency - Avg (Hz)
	DIV 11	DIV 17	DIV 26	DIV 33
All Wells Mean	0.067604	0.112624	0.165377	0.109902
All Wells SEM	0.008282	0.004088	0.009234	0.011220
All Wells Replicates	0.054204	0.076263	0.142407	0.055903
	0.077832	0.083547	0.100938	0.072396
	0.033356	0.106061	0.145935	0.289410
	0.081538	0.130926	0.199097	0.073611
	0.052814	0.116111	0.197707	0.104340
	0.011119	0.138131	0.194927	0.169097
	0.075052	0.087153	0.194209	0.064259
	0.081538	0.131250	0.121195	0.060417
	0.032430	0.126667	0.131689	0.097917
	0.096247	0.103889	0.084434	0.072222
	0.043549	0.123148	0.113783	0.065451
	0.066018	0.153968	0.260424	0.117014
	0.044078	0.105185	0.150973	0.110590
	0.143618	0.116481	0.215775	0.070833
	0.041696	0.115926	0.156961	0.086979
	0.081538	0.127778	0.111402	0.052564
	NaN	0.142094	0.144371	0.096528
	0.179291	0.096230	0.222203	0.147396
	0.016678	0.085000	0.175990	0.133333
	0.054800	0.094643	0.181376	0.113542
	0.061948	0.115476	0.177033	0.107986
	0.075449	0.117593	0.223419	0.151562
	0.120454	0.115556	0.203092	0.213542
	0.029650	0.093889	0.119701	0.110764
Burst Frequency - Std (Hz)
	DIV 11	DIV 17	DIV 26	DIV 33
All Wells Mean	0.078387	0.044029	0.045911	0.085826
All Wells SEM	0.012528	0.004302	0.008770	0.013573
All Wells Replicates	0.072725	0.011545	0.141055	0.015311
	0.076261	0.024571	0.008228	0.030437
	0.026517	0.057585	0.029030	0.274256
	0.026273	0.040971	0.026698	0.006334
	0.059423	0.040352	0.048856	0.084260
	NaN	0.017127	0.023165	0.152752
	0.072272	0.021609	0.048133	0.054875
	0.099812	0.024707	0.030210	0.034805
	0.048968	0.038156	0.035941	0.066601
	0.063142	0.028883	0.032079	0.022567
	0.051656	0.115521	0.017658	0.057574
	0.059505	0.069189	0.025572	0.050754
	0.049891	0.054573	0.017006	0.098602
	0.222487	0.044039	0.077260	0.071030
	0.033702	0.051877	0.034859	0.100614
	0.102234	0.042158	0.037577	0.018054
	NaN	0.045486	0.025344	0.059330
	0.245694	0.050491	0.014725	0.156812
	0.026662	0.039309	0.201784	0.082714
	0.048085	0.062051	0.045364	0.086839
	0.066669	0.027900	0.022185	0.073813
	0.067029	0.043904	0.052544	0.145190
	0.161351	0.053471	0.071126	0.236589
	0.044156	0.051222	0.035474	0.079717
Normalized Duration IQR - Avg
	DIV 11	DIV 17	DIV 26	DIV 33
All Wells Mean	0.475950	0.593334	0.375507	0.631086
All Wells SEM	0.031112	0.025422	0.025480	0.072799
All Wells Replicates	0.392157	0.459985	0.328399	0.238484
	0.397110	0.510997	0.125760	0.371483
	0.178074	0.587120	0.286533	1.412929
	0.503987	0.540553	0.205440	0.120730
	0.342278	0.765760	0.434322	0.226967
	0.260870	0.467295	0.411913	0.976617
	0.417528	0.575825	0.261116	0.696618
	0.379595	0.458611	0.349149	0.580098
	0.510638	0.626500	0.470413	0.591406
	0.478567	0.521828	0.460187	0.258466
	0.577075	0.529269	0.451278	0.550410
	0.444036	0.590570	0.336648	1.504509
	0.752707	0.827250	0.165481	0.571064
	0.587319	0.510416	0.553497	0.337052
	0.361290	0.675399	0.508886	0.616836
	0.603512	0.571969	0.500821	0.352620
	NaN	0.496575	0.465873	0.499383
	0.723404	0.460426	0.245822	1.009528
	0.641419	0.727013	0.537498	1.127671
	0.630536	0.758127	0.364535	0.723968
	0.483247	0.579418	0.225031	0.485233
	0.503358	0.918260	0.345274	0.764644
	0.548637	0.503243	0.439515	0.589688
	0.229508	0.577600	0.538775	0.539669
Normalized Duration IQR - Std
	DIV 11	DIV 17	DIV 26	DIV 33
All Wells Mean	0.217320	0.370938	0.347444	0.763246
All Wells SEM	0.039844	0.041943	0.042925	0.093894
All Wells Replicates	NaN	0.277961	0.377471	0.480655
	0.283052	0.286117	0.076873	0.465754
	0.042322	0.221619	0.205487	1.125621
	0.264484	0.365666	0.186598	0.058970
	0.023612	0.569326	0.363136	0.213508
	NaN	0.172145	0.235534	1.134112
	0.176557	0.200710	0.612017	0.879690
	0.010609	0.201297	0.200452	0.948708
	NaN	0.500124	0.223753	0.543236
	0.150924	0.339198	0.272837	0.208266
	0.044718	0.243694	0.294402	0.735601
	0.329584	0.286884	0.217208	2.286536
	0.318392	0.751153	0.169655	0.628493
	0.537999	0.252881	0.613641	0.379747
	0.054744	0.588998	0.316318	0.698352
	0.117035	0.267698	0.245754	0.438344
	NaN	0.157678	0.302830	0.738779
	NaN	0.194239	0.163311	1.344405
	0.098981	0.657165	0.912507	1.059096
	0.394306	0.368204	0.650339	1.141959
	0.145805	0.330635	0.233990	0.702734
	0.496795	0.959079	0.336026	0.872736
	0.421833	0.228625	0.359054	0.581563
	NaN	0.481414	0.769454	0.651034
IBI Coefficient of Variation - Avg
	DIV 11	DIV 17	DIV 26	DIV 33
All Wells Mean	0.729611	0.469332	0.362381	0.448922
All Wells SEM	0.024531	0.012861	0.012851	0.033143
All Wells Replicates	0.871453	0.434028	0.364310	0.261954
	0.551435	0.416671	0.258463	0.287476
	0.716308	0.581565	0.401590	0.751985
	0.661175	0.396600	0.289238	0.148952
	0.727930	0.500765	0.425175	0.239624
	0.584155	0.357739	0.387362	0.510609
	0.733945	0.439347	0.429686	0.528985
	0.912872	0.455234	0.394977	0.441096
	0.757500	0.461087	0.384292	0.441015
	0.733376	0.488483	0.374421	0.351277
	0.568445	0.511945	0.466273	0.499370
	0.747549	0.334004	0.264229	0.494968
	0.646346	0.522262	0.363811	0.515361
	0.718752	0.466080	0.415743	0.845697
	0.941718	0.550574	0.392369	0.564525
	0.943625	0.473105	0.352132	0.294559
	NaN	0.366105	0.396493	0.349643
	0.838041	0.450166	0.225422	0.439426
	0.797620	0.508142	0.389593	0.637853
	0.688558	0.472241	0.285552	0.372314
	0.734097	0.523459	0.314453	0.294577
	0.759783	0.537835	0.296110	0.507751
	0.581379	0.537242	0.419252	0.576906
	0.564991	0.479296	0.406196	0.418208
IBI Coefficient of Variation - Std
	DIV 11	DIV 17	DIV 26	DIV 33
All Wells Mean	0.179031	0.198322	0.151671	0.298072
All Wells SEM	0.020003	0.010166	0.010927	0.019106
All Wells Replicates	NaN	0.185813	0.277664	0.141921
	0.250557	0.152412	0.096281	0.213410
	0.116998	0.270656	0.088336	0.378555
	0.174909	0.206084	0.099648	0.158747
	0.165069	0.257174	0.161050	0.213879
	NaN	0.150196	0.119496	0.332341
	0.079009	0.136651	0.104960	0.270402
	0.277938	0.105770	0.126230	0.215348
	NaN	0.160742	0.144135	0.311319
	0.148774	0.166310	0.206320	0.167355
	0.188017	0.225593	0.115612	0.311981
	0.341486	0.228014	0.107789	0.304647
	0.237468	0.181846	0.068876	0.394233
	0.031138	0.192685	0.229084	0.227843
	0.072534	0.276730	0.166966	0.288838
	0.240872	0.179400	0.200088	0.185519
	NaN	0.194649	0.150656	0.326739
	NaN	0.190321	0.098825	0.376276
	0.077155	0.203608	0.217041	0.450820
	0.274506	0.256156	0.169454	0.406555
	0.176918	0.147489	0.119640	0.262818
	0.129483	0.176899	0.209053	0.399217
	0.239728	0.316546	0.157672	0.463605
	NaN	0.197982	0.205229	0.351352
Burst Percentage - Avg
	DIV 11	DIV 17	DIV 26	DIV 33
All Wells Mean	8.693294	69.667833	89.762331	90.151723
All Wells SEM	1.209469	1.884461	1.280254	1.294936
All Wells Replicates	2.273111	70.168498	80.799038	95.690928
	21.307698	70.357262	94.030986	93.898276
	9.522149	45.978824	90.634285	87.833000
	6.045213	84.919973	96.618918	97.120863
	6.335913	74.378959	92.876551	94.911287
	0.779865	59.956081	88.584343	94.998169
	4.324873	82.140057	91.569918	77.689579
	9.640265	65.583697	81.696969	85.978199
	1.942548	78.014507	87.328465	89.950713
	19.596278	75.037910	82.415401	90.824046
	8.572559	52.627175	83.585819	78.066320
	9.870405	64.139846	93.545354	94.871673
	8.885120	80.493428	96.603462	89.634667
	8.578477	72.671352	91.000879	81.990708
	4.427417	69.066264	87.332784	85.391880
	10.947317	74.953844	70.901756	74.858349
	0.000000	66.632270	90.150585	96.058282
	3.653440	60.764263	93.585352	94.069219
	9.677180	69.774805	92.822948	91.266087
	20.415131	59.373644	95.381425	94.059204
	14.286824	75.553790	96.403946	94.469908
	14.991667	78.060079	96.240715	93.258316
	5.986406	69.859263	87.382907	93.265135
	6.579196	71.522212	92.803148	93.486551
Burst Percentage - Std
	DIV 11	DIV 17	DIV 26	DIV 33
All Wells Mean	16.886771	28.690536	13.364637	7.406007
All Wells SEM	1.613669	1.675559	2.137104	1.330799
All Wells Replicates	7.619423	32.765598	33.157416	3.754453
	31.446820	38.317424	5.659828	4.672559
	22.140623	38.356775	14.240712	5.811497
	12.516886	8.389246	3.386580	2.511450
	17.703469	23.492843	4.895603	3.425759
	2.811844	42.036710	8.026324	3.847430
	9.690470	9.932785	24.480151	22.300583
	23.729795	35.279631	28.096271	8.131478
	4.865474	23.715644	15.799261	6.419080
	22.728000	25.159479	23.673650	9.129280
	19.299112	37.138395	24.253065	10.636150
	19.782133	32.753407	5.381680	3.645228
	16.002693	23.901982	2.962190	7.629246
	23.061341	26.630541	6.291567	8.928511
	10.420416	26.576019	23.656270	9.198713
	20.546697	23.718348	34.346442	31.354171
	0.000000	34.647465	7.776913	4.148060
	12.233303	32.006526	6.789596	5.540786
	22.387416	24.245373	4.554783	5.744400
	27.230831	35.348868	4.699152	5.435686
	21.876370	30.681526	3.517940	3.920928
	21.300395	22.966334	4.276197	4.494880
	14.963865	30.891344	22.992876	3.068026
	20.925134	29.620611	7.836813	3.995802
Number of Network Bursts
	DIV 11	DIV 17	DIV 26	DIV 33
All Wells Mean	0.000000	41.333333	56.666667	21.541667
All Wells SEM	0.000000	1.887858	3.451878	0.999962
All Wells Replicates	0.000000	24.000000	27.000000	18.000000
	0.000000	28.000000	34.000000	21.000000
	0.000000	42.000000	55.000000	25.000000
	0.000000	59.000000	68.000000	26.000000
	0.000000	36.000000	66.000000	27.000000
	0.000000	56.000000	73.000000	28.000000
	0.000000	38.000000	64.000000	13.000000
	0.000000	49.000000	46.000000	19.000000
	0.000000	41.000000	52.000000	22.000000
	0.000000	40.000000	36.000000	22.000000
	0.000000	46.000000	45.000000	13.000000
	0.000000	58.000000	97.000000	24.000000
	0.000000	29.000000	51.000000	18.000000
	0.000000	46.000000	64.000000	12.000000
	0.000000	40.000000	56.000000	14.000000
	0.000000	41.000000	46.000000	17.000000
	0.000000	47.000000	52.000000	23.000000
	0.000000	48.000000	84.000000	25.000000
	0.000000	31.000000	36.000000	23.000000
	0.000000	35.000000	64.000000	25.000000
	0.000000	37.000000	61.000000	25.000000
	0.000000	36.000000	73.000000	26.000000
	0.000000	50.000000	72.000000	27.000000
	0.000000	35.000000	38.000000	24.000000
Network Burst Frequency (Hz)
	DIV 11	DIV 17	DIV 26	DIV 33
All Wells Mean	NaN	0.114815	0.157517	0.059838
All Wells SEM	NaN	0.005244	0.009595	0.002778
All Wells Replicates	NaN	0.066667	0.075052	0.050000
	NaN	0.077778	0.094510	0.058333
	NaN	0.116667	0.152884	0.069444
	NaN	0.163889	0.189020	0.072222
	NaN	0.100000	0.183461	0.075000
	NaN	0.155556	0.202919	0.077778
	NaN	0.105556	0.177901	0.036111
	NaN	0.136111	0.127867	0.052778
	NaN	0.113889	0.144545	0.061111
	NaN	0.111111	0.100069	0.061111
	NaN	0.127778	0.125087	0.036111
	NaN	0.161111	0.269632	0.066667
	NaN	0.080556	0.141765	0.050000
	NaN	0.127778	0.177901	0.033333
	NaN	0.111111	0.155664	0.038889
	NaN	0.113889	0.127867	0.047222
	NaN	0.130556	0.144545	0.063889
	NaN	0.133333	0.233495	0.069444
	NaN	0.086111	0.100069	0.063889
	NaN	0.097222	0.177901	0.069444
	NaN	0.102778	0.169562	0.069444
	NaN	0.100000	0.202919	0.072222
	NaN	0.138889	0.200139	0.075000
	NaN	0.097222	0.105629	0.066667
Network Burst Duration - Avg (sec)
	DIV 11	DIV 17	DIV 26	DIV 33
All Wells Mean	NaN	0.508853	0.885094	1.035330
All Wells SEM	NaN	0.034194	0.044727	0.041350
All Wells Replicates	NaN	0.638820	1.215769	0.940227
	NaN	0.797769	1.168482	0.906926
	NaN	0.222328	0.967424	1.243578
	NaN	0.474127	0.960454	0.941188
	NaN	0.624269	0.936167	1.011967
	NaN	0.457693	0.687419	1.299983
	NaN	0.418752	1.025954	0.998714
	NaN	0.340459	0.703365	0.796594
	NaN	0.670308	0.460015	0.744505
	NaN	0.540484	0.653640	0.830069
	NaN	0.352772	0.712484	0.867009
	NaN	0.220750	0.750401	1.227873
	NaN	0.819012	1.108212	1.053440
	NaN	0.310970	0.788383	0.928620
	NaN	0.452674	0.693181	0.899869
	NaN	0.524613	0.432110	0.527421
	NaN	0.296989	0.811711	1.209443
	NaN	0.544328	0.869110	1.230096
	NaN	0.613396	1.236162	1.193614
	NaN	0.407131	1.041272	1.199030
	NaN	0.595345	1.003279	1.062912
	NaN	0.711776	0.995925	1.204378
	NaN	0.528610	0.929476	1.295407
	NaN	0.649099	1.091861	1.235060
Network Burst Duration - Std (sec)
	DIV 11	DIV 17	DIV 26	DIV 33
All Wells Mean	NaN	0.174791	0.212672	0.131536
All Wells SEM	NaN	0.016685	0.023106	0.019527
All Wells Replicates	NaN	0.163908	0.046585	0.037475
	NaN	0.129655	0.039451	0.035123
	NaN	0.051535	0.270141	0.196870
	NaN	0.262321	0.152540	0.160499
	NaN	0.253364	0.321903	0.061766
	NaN	0.181375	0.280261	0.234997
	NaN	0.162347	0.031400	0.057798
	NaN	0.099046	0.227305	0.345898
	NaN	0.250126	0.154298	0.271153
	NaN	0.200681	0.198844	0.069248
	NaN	0.082953	0.350632	0.217842
	NaN	0.036845	0.237190	0.040361
	NaN	0.318157	0.047395	0.094565
	NaN	0.080744	0.202200	0.039483
	NaN	0.112836	0.301927	0.067895
	NaN	0.138611	0.108881	0.117806
	NaN	0.062627	0.302443	0.049663
	NaN	0.193560	0.257783	0.226591
	NaN	0.258803	0.042594	0.241336
	NaN	0.155046	0.314251	0.052067
	NaN	0.210095	0.210312	0.039456
	NaN	0.297695	0.238125	0.217970
	NaN	0.221529	0.347471	0.232277
	NaN	0.271119	0.420186	0.048733
Number of Spikes per Network Burst - Avg
	DIV 11	DIV 17	DIV 26	DIV 33
All Wells Mean	NaN	469.776249	1695.034438	2866.799620
All Wells SEM	NaN	48.253436	185.767796	199.208239
All Wells Replicates	NaN	569.125000	3250.444444	2624.277778
	NaN	858.857143	3046.588235	2348.095238
	NaN	144.309524	1519.418182	4054.280000
	NaN	454.813559	2258.882353	2689.153846
	NaN	564.833333	1724.363636	2513.333333
	NaN	336.035714	817.958904	3462.464286
	NaN	371.447368	2817.375000	2969.000000
	NaN	274.755102	860.586957	1556.578947
	NaN	751.926829	457.730769	1380.000000
	NaN	502.300000	774.055556	1630.545455
	NaN	215.152174	995.866667	1899.846154
	NaN	148.689655	925.030928	3895.125000
	NaN	1088.310345	3019.470588	3396.611111
	NaN	251.804348	1161.468750	2416.416667
	NaN	382.000000	963.696429	1904.428571
	NaN	427.975610	353.065217	700.764706
	NaN	224.957447	1045.057692	3619.695652
	NaN	393.291667	1281.666667	3774.800000
	NaN	554.064516	3201.666667	3699.217391
	NaN	310.228571	2194.437500	3522.360000
	NaN	531.702703	2230.672131	2916.680000
	NaN	803.972222	1985.726027	3735.576923
	NaN	443.020000	1493.597222	4187.481481
	NaN	671.057143	2302.000000	3906.458333
Number of Spikes per Network Burst - Std
	DIV 11	DIV 17	DIV 26	DIV 33
All Wells Mean	NaN	187.919306	385.509737	375.947028
All Wells SEM	NaN	24.077526	49.288352	62.613133
All Wells Replicates	NaN	160.368411	81.798690	107.827643
	NaN	155.624361	71.524150	115.583262
	NaN	22.840367	481.614134	824.903657
	NaN	307.906696	409.385981	525.285194
	NaN	261.004050	678.391778	59.303651
	NaN	162.357850	381.457928	670.573026
	NaN	183.743166	93.649041	154.328654
	NaN	84.673523	311.038231	791.855789
	NaN	334.381324	183.000173	546.140833
	NaN	215.164838	256.908538	190.075105
	NaN	55.492529	571.347196	595.806714
	NaN	15.798298	330.766359	73.854918
	NaN	475.461137	98.367749	405.189155
	NaN	82.319599	334.964484	149.067074
	NaN	107.884554	478.487424	176.612010
	NaN	127.401234	107.635476	175.295297
	NaN	44.287086	433.697980	94.748679
	NaN	162.738004	432.959425	777.809478
	NaN	270.329544	81.518096	802.037970
	NaN	145.359207	759.818418	86.085655
	NaN	215.051527	522.933480	57.330707
	NaN	373.039369	539.545314	751.379860
	NaN	213.672694	625.365305	831.532985
	NaN	333.163972	986.058328	60.101349
Number of Elecs Participating in Burst - Avg
	DIV 11	DIV 17	DIV 26	DIV 33
All Wells Mean	NaN	13.901336	15.404201	15.843075
All Wells SEM	NaN	0.180659	0.155010	0.097059
All Wells Replicates	NaN	11.875000	13.851852	16.000000
	NaN	14.000000	16.000000	16.000000
	NaN	13.880952	15.418182	16.000000
	NaN	13.847458	15.955882	16.000000
	NaN	14.611111	15.712121	16.000000
	NaN	12.196429	15.520548	15.964286
	NaN	15.026316	15.562500	15.923077
	NaN	13.285714	15.043478	15.789474
	NaN	14.878049	15.769231	15.363636
	NaN	14.625000	15.222222	16.000000
	NaN	12.413043	15.133333	16.000000
	NaN	14.224138	15.618557	16.000000
	NaN	14.482759	16.000000	16.000000
	NaN	14.978261	15.859375	16.000000
	NaN	14.750000	14.892857	16.000000
	NaN	13.390244	12.608696	13.705882
	NaN	13.191489	15.403846	16.000000
	NaN	13.104167	15.642857	15.880000
	NaN	14.580645	16.000000	15.869565
	NaN	13.485714	15.765625	16.000000
	NaN	14.216216	15.934426	16.000000
	NaN	14.472222	15.726027	15.923077
	NaN	13.660000	15.375000	15.814815
	NaN	14.457143	15.684211	16.000000
Number of Elecs Participating in Burst - Std
	DIV 11	DIV 17	DIV 26	DIV 33
All Wells Mean	NaN	1.409177	0.842042	0.257277
All Wells SEM	NaN	0.102637	0.112024	0.087144
All Wells Replicates	NaN	0.612372	0.533761	0.000000
	NaN	1.088662	0.000000	0.000000
	NaN	1.451700	1.760586	0.000000
	NaN	1.627496	0.269539	0.000000
	NaN	1.021981	0.779845	0.000000
	NaN	2.291642	1.068613	0.188982
	NaN	1.808192	0.500000	0.277350
	NaN	1.099242	0.758845	0.630604
	NaN	1.076920	0.546482	1.648822
	NaN	1.029999	2.166117	0.000000
	NaN	1.454130	1.324593	0.000000
	NaN	0.726518	1.112835	0.000000
	NaN	1.378941	0.000000	0.000000
	NaN	2.016478	0.530564	0.000000
	NaN	0.926809	1.073288	0.000000
	NaN	1.069534	1.105105	0.848875
	NaN	0.797777	1.472088	0.000000
	NaN	2.165882	1.060153	0.600000
	NaN	2.045714	0.000000	0.625543
	NaN	1.633679	0.684110	0.000000
	NaN	1.600957	0.309238	0.000000
	NaN	1.362479	1.083465	0.392232
	NaN	2.361338	1.260868	0.962250
	NaN	1.171797	0.808912	0.000000
Number of Spikes per Network Burst per Channel - Avg
	DIV 11	DIV 17	DIV 26	DIV 33
All Wells Mean	NaN	32.575038	108.090683	179.528791
All Wells SEM	NaN	3.220519	12.088446	12.311934
All Wells Replicates	NaN	47.342094	235.040971	164.017361
	NaN	60.999150	190.411765	146.755952
	NaN	10.396487	95.415797	253.392500
	NaN	30.785690	141.193592	168.072115
	NaN	37.692280	107.867100	157.083333
	NaN	25.911326	51.263203	216.414286
	NaN	23.597669	181.192253	186.530769
	NaN	20.357202	56.462371	97.340226
	NaN	49.372913	28.724702	86.472194
	NaN	33.518229	48.804167	101.909091
	NaN	17.090990	63.093330	118.740385
	NaN	10.479864	57.946301	243.445312
	NaN	72.413702	188.716912	212.288194
	NaN	16.378180	72.632338	151.026042
	NaN	25.527316	62.999815	119.026786
	NaN	31.428389	27.437304	50.900808
	NaN	16.968215	65.497441	226.230978
	NaN	28.455168	80.226201	235.953846
	NaN	35.908284	200.104167	231.232441
	NaN	22.104188	137.242563	220.147500
	NaN	36.112577	139.438398	182.292500
	NaN	53.560356	124.214504	233.494505
	NaN	30.438335	94.291253	261.770202
	NaN	44.962318	143.959946	244.153646
Number of Spikes per Network Burst per Channel - Std
	DIV 11	DIV 17	DIV 26	DIV 33
All Wells Mean	NaN	12.326515	24.395786	23.554912
All Wells SEM	NaN	1.554458	2.978847	3.884760
All Wells Replicates	NaN	13.031772	11.910479	6.739228
	NaN	11.196600	4.470259	7.223954
	NaN	1.502815	29.505391	51.556479
	NaN	19.950375	25.513996	32.830325
	NaN	16.986945	42.166553	3.706478
	NaN	11.203955	23.559014	41.856929
	NaN	10.962092	7.704846	10.585026
	NaN	5.797611	20.213660	49.383184
	NaN	21.620391	11.316813	33.573328
	NaN	13.860307	15.167590	11.879694
	NaN	3.682331	35.698170	37.237920
	NaN	1.234980	20.330202	4.615932
	NaN	31.034653	6.147984	25.324322
	NaN	4.654708	20.800750	9.316692
	NaN	6.875224	30.998058	11.038251
	NaN	8.898002	7.797166	12.807384
	NaN	3.142686	26.685708	5.921792
	NaN	10.443070	26.715428	48.469198
	NaN	16.621339	5.094881	49.978231
	NaN	9.594242	47.235809	5.380353
	NaN	14.051180	32.594523	3.583169
	NaN	24.311134	33.340171	46.854700
	NaN	13.306755	39.101068	51.698981
	NaN	21.873202	61.430344	3.756334
Network Burst Percentage
	DIV 11	DIV 17	DIV 26	DIV 33
All Wells Mean	NaN	70.868808	89.973671	85.148929
All Wells SEM	NaN	1.734204	0.948775	1.437501
All Wells Replicates	NaN	76.982472	89.096668	94.039537
	NaN	85.376504	93.514372	91.879705
	NaN	49.526066	92.936977	77.141509
	NaN	77.273513	95.699253	95.699425
	NaN	71.425059	90.760323	92.027285
	NaN	73.290232	83.847277	87.375290
	NaN	74.595709	96.128461	79.574880
	NaN	64.732186	85.462317	80.983023
	NaN	77.138067	83.990261	77.946085
	NaN	76.581796	89.630106	87.273435
	NaN	57.274306	87.276764	70.940686
	NaN	56.237366	90.607802	91.130023
	NaN	80.660908	95.642480	83.189104
	NaN	63.790065	85.300193	73.714315
	NaN	67.111736	87.455435	73.586885
	NaN	69.900012	77.327049	79.568528
	NaN	63.900641	89.368175	92.466347
	NaN	75.130338	93.410264	87.649069
	NaN	70.491669	88.156335	84.055680
	NaN	64.781338	94.424387	89.716056
	NaN	78.197790	95.334548	90.526146
	NaN	75.983828	94.149358	87.612080
	NaN	73.782559	89.522581	84.869275
	NaN	76.687237	90.326711	90.609929
Network IBI Coefficient of Variation
	DIV 11	DIV 17	DIV 26	DIV 33
All Wells Mean	NaN	0.440860	0.348836	0.229752
All Wells SEM	NaN	0.031297	0.021890	0.042563
All Wells Replicates	NaN	0.320037	0.139521	0.167175
	NaN	0.244369	0.156412	0.095341
	NaN	0.182966	0.408111	0.210616
	NaN	0.756225	0.260010	0.198529
	NaN	0.534025	0.398000	0.029506
	NaN	0.546781	0.446011	0.192772
	NaN	0.616984	0.396064	0.190056
	NaN	0.441218	0.391979	0.582259
	NaN	0.484384	0.453084	0.423398
	NaN	0.530064	0.365189	0.234997
	NaN	0.372905	0.614132	0.389986
	NaN	0.056716	0.313310	0.025021
	NaN	0.467488	0.316272	0.120918
	NaN	0.461052	0.321484	0.949210
	NaN	0.356894	0.480098	0.357586
	NaN	0.356603	0.360957	0.333586
	NaN	0.237303	0.433801	0.037008
	NaN	0.469517	0.289554	0.218984
	NaN	0.545580	0.197627	0.222281
	NaN	0.596033	0.311564	0.030037
	NaN	0.477447	0.284651	0.064560
	NaN	0.486298	0.244786	0.208332
	NaN	0.512509	0.384472	0.207630
	NaN	0.527241	0.404985	0.024267
Network ISI Coefficient of Variation
	DIV 11	DIV 17	DIV 26	DIV 33
All Wells Mean	1.492591	4.547107	8.240327	6.081318
All Wells SEM	0.046278	0.228231	0.398537	0.416389
All Wells Replicates	1.402361	4.172854	5.184278	7.115038
	1.550888	7.217620	9.522782	11.227791
	1.414500	3.085662	10.656440	3.412001
	1.465703	4.436279	11.319671	10.372951
	1.361835	4.123673	6.540445	8.654298
	1.337612	4.333057	6.003475	6.290402
	1.279680	5.889953	10.786251	4.509002
	1.651327	4.002497	8.356824	5.425805
	1.187210	4.363258	8.595351	5.073583
	1.331991	4.600199	10.587861	5.493408
	1.669902	4.216649	6.106463	3.331873
	1.737888	3.197476	9.539382	6.600415
	1.380021	4.532904	9.413512	6.613443
	2.225008	7.011605	7.693375	3.140244
	1.363049	4.499971	7.255196	3.108347
	1.390801	3.729935	6.310519	5.221489
	1.189378	5.585991	9.522563	6.732881
	1.492431	4.630905	7.515831	5.215154
	1.793294	3.209078	4.687475	5.977964
	1.693058	3.962932	10.005915	7.025855
	1.618182	6.408286	9.482450	6.907283
	1.338031	3.332504	9.832287	5.072082
	1.439392	4.370189	6.145951	6.099246
	1.508631	4.217092	6.703543	7.331076
Network Normalized Duration IQR
	DIV 11	DIV 17	DIV 26	DIV 33
All Wells Mean	NaN	0.325789	0.159909	0.076411
All Wells SEM	NaN	0.034618	0.036259	0.012365
All Wells Replicates	NaN	0.189781	0.041494	0.042781
	NaN	0.085890	0.034335	0.011050
	NaN	0.279070	0.105263	0.078431
	NaN	0.899083	0.060914	0.071795
	NaN	0.345324	0.142180	0.079602
	NaN	0.356436	0.267516	0.037175
	NaN	0.417582	0.029268	0.059113
	NaN	0.318841	0.167742	0.240838
	NaN	0.255034	0.371134	0.206061
	NaN	0.427350	0.153846	0.121212
	NaN	0.293333	0.901734	0.109290
	NaN	0.177778	0.143713	0.024490
	NaN	0.153005	0.045249	0.066986
	NaN	0.360656	0.159509	0.010811
	NaN	0.193548	0.159509	0.077348
	NaN	0.216216	0.224719	0.205607
	NaN	0.229508	0.201117	0.041152
	NaN	0.352000	0.116402	0.047059
	NaN	0.388489	0.032389	0.040486
	NaN	0.637363	0.088106	0.058091
	NaN	0.229008	0.123223	0.046948
	NaN	0.242424	0.084507	0.048980
	NaN	0.461538	0.104265	0.060377
	NaN	0.309677	0.079681	0.048193
Area Under Normalized Cross-Correlation
	DIV 11	DIV 17	DIV 26	DIV 33
All Wells Mean	0.003632	0.261448	0.479465	0.565228
All Wells SEM	0.000327	0.011676	0.013864	0.011819
All Wells Replicates	0.003544	0.246382	0.498251	0.587024
	0.004730	0.283998	0.521404	0.575413
	0.002515	0.174847	0.420200	0.528894
	0.004718	0.319432	0.597294	0.683647
	0.005312	0.264258	0.490130	0.621307
	0.002344	0.182671	0.433235	0.559884
	0.004774	0.348302	0.557173	0.525539
	0.001764	0.274887	0.431424	0.513682
	0.003769	0.367317	0.487312	0.525780
	0.006770	0.273600	0.404445	0.553530
	0.003731	0.154411	0.484525	0.493434
	0.002400	0.229588	0.437250	0.642941
	0.004519	0.335564	0.582585	0.590242
	0.002449	0.289926	0.490858	0.550980
	0.005015	0.259478	0.471310	0.500414
	0.003407	0.201600	0.269691	0.412929
	0.000470	0.235350	0.441922	0.646053
	0.000961	0.178650	0.445929	0.620743
	0.001082	0.266106	0.529593	0.542402
	0.004048	0.225787	0.498173	0.559765
	0.004790	0.265573	0.549053	0.559913
	0.005883	0.337072	0.486863	0.587916
	0.003868	0.260671	0.449400	0.574496
	0.004316	0.299276	0.529129	0.608536
Area Under Cross-Correlation
	DIV 11	DIV 17	DIV 26	DIV 33
All Wells Mean	0.009238	9.872433	107.332716	105.627252
All Wells SEM	0.001732	1.230676	14.990624	12.175394
All Wells Replicates	0.003359	6.881273	125.769307	72.915231
	0.016053	14.815556	153.058883	71.535440
	0.005258	2.021412	74.420130	189.191551
	0.009845	15.654884	206.220292	113.804213
	0.005258	10.625023	125.066551	97.568727
	0.000973	7.397685	45.678851	151.560810
	0.008478	7.994630	271.610702	62.886019
	0.002664	6.234306	31.323211	35.517755
	0.004957	21.628310	15.800440	34.629514
	0.035163	11.178079	18.790804	43.235764
	0.002108	3.035440	38.989761	33.143125
	0.004054	2.998102	69.996433	163.789028
	0.013945	25.402153	230.658837	110.207245
	0.008733	5.777060	68.985407	43.573819
	0.004957	7.790509	47.550845	33.994421
	0.015659	7.900880	7.207366	9.391597
	0.000324	4.340000	44.208478	142.368310
	0.003637	7.131551	94.823813	164.524491
	0.003892	9.308588	172.439263	152.749144
	0.016331	4.594907	173.837318	145.823819
	0.012601	9.930394	175.257285	113.085324
	0.026963	19.809907	169.400695	175.122292
	0.013899	10.273773	102.909243	208.906528
	0.002594	14.213981	111.981260	165.529884
Width at Half Height of Normalized Cross-Correlation
	DIV 11	DIV 17	DIV 26	DIV 33
All Wells Mean	67.500000	70.458333	46.750000	36.708333
All Wells SEM	7.070299	1.854274	1.588284	1.149163
All Wells Replicates	60.000000	59.000000	32.000000	33.000000
	48.000000	64.000000	48.000000	37.000000
	91.000000	63.000000	49.000000	37.000000
	75.000000	68.000000	37.000000	30.000000
	137.000000	67.000000	44.000000	36.000000
	15.000000	81.000000	54.000000	38.000000
	44.000000	68.000000	31.000000	40.000000
	74.000000	68.000000	54.000000	45.000000
	78.000000	64.000000	55.000000	47.000000
	149.000000	80.000000	42.000000	38.000000
	52.000000	52.000000	44.000000	47.000000
	39.000000	75.000000	54.000000	29.000000
	76.000000	67.000000	35.000000	34.000000
	44.000000	78.000000	53.000000	43.000000
	25.000000	79.000000	50.000000	47.000000
	81.000000	88.000000	55.000000	38.000000
	97.000000	83.000000	57.000000	32.000000
	44.000000	62.000000	56.000000	31.000000
	81.000000	72.000000	44.000000	35.000000
	86.000000	80.000000	45.000000	33.000000
	44.000000	79.000000	38.000000	32.000000
	119.000000	63.000000	46.000000	36.000000
	36.000000	72.000000	52.000000	34.000000
	25.000000	59.000000	47.000000	29.000000
Width at Half Height of Cross-Correlation
	DIV 11	DIV 17	DIV 26	DIV 33
All Wells Mean	321.541667	327.125000	488.125000	568.916667
All Wells SEM	49.127053	13.891833	33.795651	38.345914
All Wells Replicates	157.000000	340.000000	822.000000	435.000000
	467.000000	366.000000	662.000000	531.000000
	262.000000	215.000000	470.000000	1024.000000
	422.000000	295.000000	497.000000	469.000000
	303.000000	394.000000	514.000000	511.000000
	15.000000	365.000000	353.000000	621.000000
	243.000000	262.000000	557.000000	499.000000
	173.000000	235.000000	330.000000	436.000000
	232.000000	328.000000	207.000000	354.000000
	965.000000	351.000000	369.000000	357.000000
	86.000000	262.000000	398.000000	433.000000
	154.000000	201.000000	364.000000	640.000000
	553.000000	445.000000	524.000000	541.000000
	244.000000	237.000000	362.000000	443.000000
	71.000000	307.000000	394.000000	429.000000
	603.000000	377.000000	262.000000	273.000000
	97.000000	242.000000	411.000000	646.000000
	201.000000	341.000000	429.000000	604.000000
	289.000000	375.000000	922.000000	1024.000000
	540.000000	349.000000	567.000000	609.000000
	339.000000	376.000000	544.000000	607.000000
	832.000000	406.000000	561.000000	750.000000
	394.000000	392.000000	530.000000	806.000000
	75.000000	390.000000	666.000000	612.000000
Synchrony Index
	DIV 11	DIV 17	DIV 26	DIV 33
All Wells Mean	0.011878	0.575945	0.820446	0.908440
All Wells SEM	0.001238	0.020910	0.018427	0.011251
All Wells Replicates	0.007927	0.615261	0.755751	0.928846
	0.018622	0.556044	0.911516	0.905717
	0.014073	0.392008	0.788455	0.944525
	0.015817	0.734817	0.922996	0.954064
	0.010378	0.605487	0.855157	0.920443
	0.005982	0.426279	0.798757	0.920786
	0.008477	0.709082	0.863679	0.837925
	0.008537	0.521161	0.738425	0.883170
	0.010870	0.716230	0.779519	0.869558
	0.028103	0.634300	0.698134	0.874440
	0.005644	0.393570	0.785042	0.890488
	0.006702	0.475097	0.816994	0.936311
	0.012477	0.710211	0.924781	0.943130
	0.009016	0.623504	0.843253	0.911445
	0.010939	0.587501	0.781005	0.891486
	0.018661	0.623474	0.521064	0.693403
	0.002386	0.462616	0.803196	0.958193
	0.004575	0.483489	0.824185	0.939479
	0.010833	0.627802	0.932454	0.942512
	0.018836	0.492995	0.880507	0.917033
	0.012628	0.588774	0.902450	0.919191
	0.022505	0.682367	0.862847	0.955100
	0.012664	0.532055	0.795975	0.948670
	0.008426	0.628555	0.904561	0.916641
