# Supplementary material for: Multielectrode array characterization of human induced pluripotent stem cell derived neurons in co-culture with primary human astrocytes
Source: PLoS One. 2024 Jun 25;19(6):e0303901. doi: 10.1371/journal.pone.0303901 (PMC11198861; doi:10.1371/journal.pone.0303901)
Supplement: S2 Dataset — (XLSX) [file pone.0303901.s004.xlsx]

## Sheet: baseline
Investigator:
Recording Name: 2023-9-6_Sleep-AD_plate5	0_baseline
Description:
Maestro Edge (Maestro-) Settings
Original File Time	2023-09-06 15:29:48
Sampling Frequency	NaN Hz
Voltage Scale	-5.484861781483107E-08 V/sample
Experiment Start Time	2023-09-06 15:17:52
Referencing Method	Median
Analog Mode Setting	Neural Spikes
Plate Type	CytoView MEA 24
Digital Low Pass Filter	3 kHz Kaiser Window
Digital High Pass Filter	200 Hz IIR
Temperature Set Point	37.0 Degrees C
Current Temperature	37.0 Degrees C
Heater Power	On
Legacy Heating Mode	Off
Barcode Plate Type	TwentyFourWell
Plate Serial Number	100-4516
CO2 Conc. Set Point	0.05
Actual CO2 Conc.	0.05
Gas Mixer Status	Regulating
AxIS Version	3.9.1.1
Maestro Edge (Maestro-) Firmware	3.9.1.1
Maestro Edge (Maestro-) BioCore Version	BioCore 4B
AxIS Batch Process
AxIS Version	3.9.1.1
File Name	2023-9-6_Sleep-AD_plate5,0_baseline(000).raw
Plate Type	CytoView MEA 24
Requested File Section	30s to 5m30s
Actual File Section Run	30s to 5m30s
Recording Offset from File Start	30s
Spike Detector Settings
Method	Adaptive Threshold Crossing
Threshold	6
Threshold Status	Variable
Threshold Crossing Only	TRUE
Pre-Spike Duration	0.84 ms
Post-Spike Duration	2.16 ms
Coincident Event Filter	Default (Well)
Coincidence Occurrence Threshold	4 Electrodes
Coincidence Event Window	160 µs
Allow Sample Overlap	FALSE
Spike Count Interval	1 s
Burst Detector Settings
Burst Detection Algorithm	Inter-Spike Interval (ISI) Threshold
Maximum Inter-Spike Interval	100 ms
Minimum Number of Spikes	5
Enable Network Burst Detection	TRUE
Maximum Inter-Spike Interval (network bursts)	100 ms
Minimum Number of Spikes (network bursts)	50
Minimum Participating Electrodes (%)	35
Synchrony Window	20 ms
Statistics Compiler Settings
Include Treatment Statistics	TRUE
Include Well Statistics	TRUE
Minimum Spike Rate for Active Electrode	5 spikes/minute
Well Information
Well	A1	A2	A3	A4	A5	A6	B1	B2	B3	B4	B5	B6	C1	C2	C3	C4	C5	C6	D1	D2	D3	D4	D5	D6
Active	TRUE	TRUE	TRUE	TRUE	TRUE	TRUE	TRUE	TRUE	TRUE	TRUE	TRUE	TRUE	TRUE	TRUE	TRUE	TRUE	TRUE	TRUE	TRUE	TRUE	TRUE	TRUE	TRUE	TRUE
Well Coloring	#00FF00	#00FF00	#00FF00	#00FF00	#00FF00	#00FF00	#00FF00	#00FF00	#00FF00	#00FF00	#00FF00	#00FF00	#00FF00	#00FF00	#00FF00	#00FF00	#00FF00	#00FF00	#00FF00	#00FF00	#00FF00	#00FF00	#00FF00	#00FF00
Control	FALSE	FALSE	FALSE	FALSE	FALSE	FALSE	FALSE	FALSE	FALSE	FALSE	FALSE	FALSE	FALSE	FALSE	FALSE	FALSE	FALSE	FALSE	FALSE	FALSE	FALSE	FALSE	FALSE	FALSE
Treatment
Concentration
Additional Information
Analysis Start (s):	30
Analysis Duration (s):	300
Well Averages	A1	A2	A3	A4	A5	A6	B1	B2	B3	B4	B5	B6	C1	C2	C3	C4	C5	C6	D1	D2	D3	D4	D5	D6
Treatment/ID	CNQX	CNQX			DMSO		AP5	CNQX	DMSO	AP5+CNQX	AP5+CNQX	CNQX	AP5		AP5+CNQX		AP5	AP5+CNQX	DMSO	DMSO		AP5
Number of Spikes	39919	23178	24581	19356	30199	32783	26702	28765	21883	19321	14515	35252	44939	36127	32182	16079	47395	61916	62144	36137	20683	22055	23994	57177
Mean Firing Rate (Hz)	8.31646	4.82875	5.12104	4.0325	6.29146	6.82979	5.56292	5.99271	4.55896	4.02521	3.02396	7.34417	9.36229	7.52646	6.70458	3.34979	9.87396	12.8992	12.9467	7.52854	4.30896	4.59479	4.99875	11.9119
Number of Active Electrodes	15	16	14	16	15	16	11	15	11	16	16	16	16	15	15	16	16	15	16	16	13	16	15	16
Weighted Mean Firing Rate (Hz)	8.86733	4.82875	5.85262	4.0325	6.71089	6.82979	8.07727	6.39022	6.61212	4.02521	3.02396	7.34417	9.36229	8.02778	7.15111	3.34979	9.87396	13.7587	12.9467	7.52854	5.29359	4.59479	5.33067	11.9119
ISI Coefficient of Variation - Avg	5.13339	4.00854	3.9531	3.26332	4.34591	4.55398	3.79095	4.19016	4.19098	4.39015	4.12091	4.94149	4.98943	4.28282	4.8159	4.73696	5.09426	6.39107	4.79389	4.59917	3.02737	4.59401	3.87002	5.65376
Number of Bursts	667	741	721	645	554	655	303	414	337	490	429	810	789	535	429	522	784	704	1063	949	522	670	586	906
Number of Bursting Electrodes	14	16	13	14	15	16	8	14	10	16	15	16	16	13	14	16	16	15	16	16	9	16	15	16
Burst Duration - Avg (s)	0.569735	0.391143	0.368575	0.321929	0.466563	0.507595	0.644093	0.480592	0.483126	0.432988	0.421479	0.465144	0.56402	0.550962	0.558415	0.42043	0.531619	0.673882	0.540692	0.457431	0.421036	0.431819	0.400919	0.584742
Burst Duration - Std (s)	0.176894	0.221312	0.229201	0.218467	0.340226	0.310939	0.598182	0.332919	0.309718	0.235484	0.238784	0.265917	0.300244	0.384847	0.392383	0.163331	0.265476	0.333765	0.317098	0.215775	0.261675	0.185762	0.372138	0.25254
Number of Spikes per Burst - Avg	54.0548	24.8666	28.7323	22.1823	41.4204	40.2575	68.1232	50.4068	42.0005	33.2518	29.8193	39.9245	51.6929	51.7241	66.3014	26.8056	54.7633	80.5143	52.9532	34.9509	33.0165	29.5717	31.7914	57.1556
Number of Spikes per Burst - Std	27.7059	19.7114	24.2323	25.7631	47.5711	36.8589	85.8011	50.2973	35.3998	28.1053	28.566	33.3925	48.5464	54.3302	70.3054	14.9847	37.571	59.2695	42.9495	23.5989	33.4239	19.1308	47.1621	35.7766
Mean ISI within Burst - Avg	0.014196	0.022108	0.01694	0.021496	0.020762	0.019892	0.022585	0.017181	0.020687	0.018683	0.018277	0.016252	0.017186	0.021277	0.01654	0.020115	0.014975	0.013055	0.015261	0.016821	0.018391	0.019224	0.022995	0.014272
Mean ISI within Burst - Std	0.00214	0.004829	0.003461	0.006405	0.007692	0.005923	0.01264	0.007735	0.010846	0.005299	0.003597	0.004623	0.004257	0.00845	0.007148	0.002815	0.007637	0.006288	0.005865	0.003301	0.004265	0.004781	0.009217	0.00463
Median ISI within Burst - Avg	0.009201	0.016859	0.011438	0.016456	0.015322	0.014785	0.019601	0.012032	0.016213	0.013215	0.01267	0.010984	0.011929	0.015838	0.011965	0.014569	0.010395	0.008904	0.010666	0.011014	0.01275	0.013517	0.018607	0.009282
Median ISI within Burst - Std	0.002102	0.005263	0.003602	0.006726	0.00647	0.007254	0.013424	0.00641	0.011962	0.005	0.003439	0.004482	0.003343	0.007775	0.006348	0.002528	0.007571	0.005834	0.006113	0.002727	0.003926	0.004831	0.010343	0.004363
Inter-Burst Interval - Avg (s)	6.22474	9.01352	7.43911	20.9448	22.1203	10.3885	15.2509	22.8143	14.7723	12.7839	10.6687	6.00378	6.01119	8.13952	10.0778	9.23975	7.40008	6.92873	4.58999	5.07735	5.75533	7.13708	13.0253	5.97254
Inter-Burst Interval - Std (s)	0.493214	10.2484	8.31677	48.9227	55.2951	10.7965	16.0469	34.1592	12.0703	14.17	0.550971	0.973186	0.361283	3.83398	3.14156	0.903337	4.19865	2.8983	0.551174	0.232714	2.86405	0.490823	21.3623	3.70964
Burst Frequency - Avg (Hz)	0.15881	0.154375	0.184872	0.153571	0.123111	0.136458	0.12625	0.098571	0.112333	0.102083	0.095333	0.16875	0.164375	0.137179	0.102143	0.10875	0.163333	0.156444	0.221458	0.197708	0.193333	0.139583	0.130222	0.18875
Burst Frequency - Std (Hz)	0.015503	0.061533	0.051525	0.072695	0.05557	0.046611	0.077877	0.048104	0.102344	0.026356	0.00468	0.021735	0.009792	0.087579	0.021428	0.01081	0.09895	0.034812	0.031645	0.009167	0.044845	0.008851	0.045573	0.037867
Normalized Duration IQR - Avg	0.373102	0.517263	0.422327	0.522643	0.493779	0.404974	0.419972	0.335157	0.559361	0.416743	0.424455	0.389787	0.371225	0.685229	0.392071	0.545795	0.449919	0.288382	0.360953	0.402432	0.418764	0.463305	0.553324	0.309116
Normalized Duration IQR - Std	0.203334	0.252208	0.133415	0.169403	0.261717	0.228748	0.300331	0.249755	0.610052	0.227799	0.148689	0.189725	0.158083	0.879366	0.215458	0.138988	0.562273	0.19464	0.227628	0.129062	0.202904	0.195861	0.212058	0.117044
IBI Coefficient of Variation - Avg	0.276755	0.462705	0.266666	0.404557	0.359702	0.350291	0.540117	0.502428	0.389612	0.333015	0.279728	0.273245	0.306924	0.454625	0.363491	0.355064	0.344155	0.249392	0.195954	0.239671	0.244462	0.305373	0.390412	0.305381
IBI Coefficient of Variation - Std	0.112547	0.180479	0.238646	0.220619	0.149485	0.154307	0.402553	0.189558	0.330289	0.137759	0.08692	0.141543	0.073119	0.236655	0.209022	0.11575	0.250243	0.180683	0.160882	0.05671	0.190333	0.07479	0.196549	0.239701
Burst Percentage - Avg	81.8298	80.0923	78.9367	64.2509	74.6726	82.3446	37.1811	65.8835	48.5815	84.6906	83.0764	89.3425	91.6105	61.532	75.4354	87.3824	90.2162	84.542	93.2484	91.6992	48.1794	88.0819	69.7399	92.3044
Burst Percentage - Std	32.0906	18.3959	29.4844	35.6922	30.0277	23.2326	44.3765	38.9674	43.5687	16.6819	22.4719	9.1152	5.57757	40.2196	32.0259	6.4488	14.9251	27.3438	5.9427	4.24403	45.1432	7.20838	28.4986	15.1899
Number of Network Bursts	43	44	59	57	42	41	42	36	28	31	27	50	45	39	31	29	44	48	64	56	59	39	43	55
Network Burst Frequency (Hz)	0.143333	0.146667	0.196667	0.19	0.14	0.136667	0.14	0.12	0.093333	0.103333	0.09	0.166667	0.15	0.13	0.103333	0.096667	0.146667	0.16	0.213333	0.186667	0.196667	0.13	0.143333	0.183333
Network Burst Duration - Avg (sec)	1.36764	1.60194	1.08329	1.02645	1.54124	1.58235	1.97068	1.35282	2.00531	1.21604	1.27424	1.2631	1.76941	2.25873	1.45483	1.31286	1.58075	1.45554	1.9185	1.38634	1.22204	1.22098	1.74886	1.55441
Network Burst Duration - Std (sec)	0.151005	0.220197	0.144552	0.091723	0.130402	0.16893	0.175871	0.170857	0.305597	0.131984	0.139616	0.150267	0.183022	0.322753	0.11659	0.16479	0.436088	0.14496	0.321806	0.190976	0.1613	0.15667	0.182984	0.193804
Number of Spikes per Network Burst - Avg	895.488	509	411.576	337.263	704.714	768.902	620.952	762.417	699.786	600.065	504.444	697.18	968.911	882.179	1010.48	543.759	1026.02	1275.27	950.922	630.643	337.22	555.846	545.977	1021.49
Number of Spikes per Network Burst - Std	23.7521	23.9961	17.909	18.1831	25.9477	25.2674	16.7768	32.4675	21.7704	20.9856	21.0317	26.7976	21.2633	140.467	30.7765	27.5184	36.2713	27.5432	28.8093	24.128	19.3445	20.3787	20.4596	30.7974
Number of Elecs Participating in Burst - Avg	15.2791	15.9545	13.3729	14.7368	14.8571	15.9512	10.7143	14.6667	12.3929	15.9677	15.6296	16	16	14.1795	15	16	15.9773	15.0417	16	16	12.1864	16	15.0698	15.9818
Number of Elecs Participating in Burst - Std	0.503586	0.210707	0.521877	0.813421	0.417392	0.218085	1.08842	0.632456	0.916486	0.179605	0.492103	0	0	1.57065	0.365148	0	0.150756	0.201941	0	0	1.05821	0	0.402099	0.13484
Number of Spikes per Network Burst per Channel - Avg	58.6618	31.9043	30.8231	22.9714	47.4767	48.2172	58.6018	52.0785	56.74	37.5829	32.3023	43.5737	60.5569	61.5882	67.3983	33.9849	64.2182	84.794	59.4326	39.4152	27.8975	34.7404	36.2534	63.92
Number of Spikes per Network Burst per Channel - Std	2.25357	1.46583	1.80965	1.99894	2.35918	1.86223	6.79472	3.18016	4.23703	1.33421	1.62774	1.67485	1.32896	9.59045	2.45522	1.7199	2.20007	2.02023	1.80058	1.508	3.13397	1.27367	1.63319	1.98904
Network Burst Percentage	96.4603	96.6261	98.7877	99.318	98.0099	96.1626	97.6706	95.418	89.5398	96.2787	93.834	98.8852	97.0226	95.2335	97.337	98.072	95.2527	98.8646	97.9322	97.7281	96.1949	98.2906	97.8453	98.2598
Network IBI Coefficient of Variation	0.03363	0.035251	0.0255	0.031562	0.080018	0.033941	0.049439	0.342868	0.13292	0.102424	0.112611	0.032561	0.038017	0.151942	0.074701	0.079511	0.20503	0.031246	0.093509	0.04514	0.038394	0.034241	0.039098	0.046942
Network ISI Coefficient of Variation	6.89024	7.77103	11.278	13.2102	9.09174	5.37255	9.12795	7.23874	7.28074	6.11449	4.80315	12.5892	6.03139	7.68595	9.37587	11.5407	6.9968	10.5614	7.65817	7.91065	5.76602	10.6062	9.73213	8.92059
Network Normalized Duration IQR	0.118081	0.210863	0.170404	0.10628	0.098361	0.133333	0.113111	0.130268	0.23219	0.12749	0.136546	0.144578	0.126074	0.221709	0.111498	0.1673	0.343643	0.138408	0.259947	0.169742	0.139918	0.123457	0.093842	0.212625
Area Under Normalized Cross-Correlation	0.455545	0.345338	0.318538	0.289446	0.266384	0.388658	0.218464	0.303624	0.183979	0.40661	0.406845	0.443857	0.448775	0.272892	0.306638	0.409808	0.468304	0.443347	0.448178	0.451833	0.251174	0.422973	0.271697	0.523317
Area Under Cross-Correlation	31.4433	9.91206	11.2994	6.59589	14.4477	19.3246	7.54383	16.4996	6.98175	10.8717	7.19675	23.8953	31.7973	18.4059	20.8201	8.27947	40.8694	57.2201	48.6568	23.6999	6.12706	12.2992	8.96361	51.8422
Width at Half Height of Normalized Cross-Correlation	40	55	46	45	55	47	46	49	43	48	51	46	44	62	46	58	37	41	45	55	48	50	48	38
Width at Half Height of Cross-Correlation	275	248	197	217	376	292	438	330	421	214	226	268	320	466	438	262	317	378	321	242	231	242	251	277
Synchrony Index	0.722447	0.65045	0.659775	0.50908	0.620211	0.711932	0.248836	0.563425	0.383567	0.719496	0.705888	0.755845	0.778447	0.499936	0.596986	0.738013	0.780081	0.704422	0.784139	0.780507	0.379695	0.73802	0.537178	0.821914
Measurement	A1_11	A1_12	A1_13	A1_14	A1_21	A1_22	A1_23	A1_24	A1_31	A1_32	A1_33	A1_34	A1_41	A1_42	A1_43	A1_44	A2_11	A2_12	A2_13	A2_14	A2_21	A2_22	A2_23	A2_24	A2_31	A2_32	A2_33	A2_34	A2_41	A2_42	A2_43	A2_44	A3_11	A3_12	A3_13	A3_14	A3_21	A3_22	A3_23	A3_24	A3_31	A3_32	A3_33	A3_34	A3_41	A3_42	A3_43	A3_44	A4_11
Number of Spikes	5288	2410	2094	2050	4029	2446	1979	90	670	4227	2186	2721	16	7162	843	1708	1502	325	656	3159	2118	1251	1083	468	336	345	3761	2237	146	1310	3419	1062	2110	669	1892	4475	28	177	1775	4096	537	0	912	5044	1076	1361	429	0	2147
Mean Firing Rate (Hz)	17.6267	8.03333	6.98	6.83333	13.43	8.15333	6.59667	0.3	2.23333	14.09	7.28667	9.07	0.053333	23.8733	2.81	5.69333	5.00667	1.08333	2.18667	10.53	7.06	4.17	3.61	1.56	1.12	1.15	12.5367	7.45667	0.486667	4.36667	11.3967	3.54	7.03333	2.23	6.30667	14.9167	0.093333	0.59	5.91667	13.6533	1.79	0	3.04	16.8133	3.58667	4.53667	1.43	0	7.15667
ISI Coefficient of Variation	8.16701	6.51309	6.05926	5.86246	8.1222	4.02274	5.03195	1.13308	3.58555	5.20952	5.68377	5.77687		3.33972	3.93687	4.55677	4.99882	2.34751	3.36182	3.34039	5.85245	4.53494	4.25605	2.84018	2.39923	2.47915	5.17204	5.90317	1.51878	4.46769	6.54121	4.1233	4.28552	2.94205	4.87821	6.84589	0.940281	1.41999	3.78148	6.75059	2.60235		3.47655	7.40151	3.75577	3.90863	2.35459		5.19
Number of Bursts	52	48	46	45	48	45	48	0	45	47	46	47	0	62	43	45	50	29	49	96	52	53	51	39	31	32	53	50	6	52	49	49	60	57	59	65	0	7	63	63	54	0	59	66	60	62	46	0	66
Burst Duration - Avg (s)	0.858154	0.563015	0.562367	0.565767	0.728272	0.574459	0.483918		0.198315	0.703532	0.568035	0.62105		0.769938	0.272273	0.507193	0.436222	0.157172	0.238441	0.668892	0.527637	0.390122	0.33376	0.189167	0.13921	0.156762	0.742569	0.595589	0.139413	0.39774	0.798207	0.347381	0.456333	0.182291	0.433805	0.724677		0.091749	0.397907	0.678069	0.14331		0.22282	0.74563	0.239717	0.333942	0.141228		0.446084
Burst Duration - Std (s)	0.32122	0.20173	0.170836	0.157173	0.202165	0.1352	0.187773		0.075306	0.206476	0.154653	0.167083		0.419341	0.107191	0.132219	0.130806	0.066386	0.100591	0.455708	0.193271	0.153895	0.133156	0.082075	0.050872	0.08301	0.284208	0.192018	0.031845	0.167741	0.230349	0.12209	0.122845	0.070985	0.11043	0.224247		0.026825	0.128523	0.179443	0.064585		0.090724	0.237148	0.088671	0.116096	0.059733		0.166655
Number of Spikes per Burst - Avg	99.0962	48.625	43.5652	43.3111	81.9792	49.4444	38.2917		13.0444	83.8085	45.7391	54.6809		102.29	17.5581	35.3333	27.64	6.93103	11.0816	27.7917	38.6731	21.4528	18.7255	8.58974	6.80645	7.15625	65.6226	42.62	6.5	22.5192	67.2449	18.5102	31.4	10.2807	30.4746	66.9385		5.85714	25.127	63.1429	8.05556		13.8814	75.2576	16.0167	19.871	7.21739		31.2879
Number of Spikes per Burst - Std	43.2889	16.1517	11.7069	9.80914	26.8847	10.708	11.9911		3.97124	24.4733	11.9767	16.5202		65.219	4.24434	8.30936	9.69696	1.77142	3.82882	21.4328	14.3919	8.3564	7.10515	2.9622	1.64153	1.81587	28.3116	14.0972	1.87083	9.03911	21.7673	5.9656	5.98926	3.18341	5.12047	20.5805		1.06905	6.81434	16.0452	2.54333		2.95999	25.0091	4.0232	5.55888	1.71157		11.5236
Mean ISI within Burst - Avg	0.013466	0.013449	0.01434	0.013774	0.012374	0.012787	0.014144		0.018113	0.009652	0.013835	0.013522		0.017238	0.016476	0.015575	0.019452	0.027294	0.024277	0.031133	0.016107	0.021161	0.020115	0.026144	0.024886	0.025759	0.01606	0.016825	0.0275	0.021151	0.014602	0.021264	0.015339	0.020392	0.014794	0.012895		0.019068	0.017269	0.012277	0.021191		0.017262	0.01206	0.016385	0.018176	0.023112		0.017011
Mean ISI within Burst - Std	0.011781	0.00748	0.00686	0.003578	0.010844	0.005656	0.005722		0.00962	0.00475	0.005777	0.007273		0.017623	0.004801	0.005753	0.010753	0.011963	0.008167	0.011245	0.007349	0.009503	0.006844	0.010165	0.009204	0.012315	0.011803	0.009011	0.010686	0.010704	0.009418	0.007166	0.004258	0.00761	0.003167	0.007005		0.005255	0.005325	0.006267	0.008487		0.005698	0.007901	0.005789	0.005399	0.009388		0.008928
Median ISI within Burst - Avg	0.010074	0.00904	0.00839	0.007872	0.009105	0.007378	0.008732		0.012636	0.005493	0.008158	0.008557		0.014013	0.009615	0.009753	0.013677	0.021846	0.018741	0.027437	0.010505	0.014444	0.014144	0.019904	0.021352	0.02197	0.01182	0.011189	0.02288	0.015089	0.009316	0.015433	0.008567	0.014516	0.008583	0.007794		0.013269	0.010818	0.008071	0.01707		0.011635	0.007675	0.010295	0.011601	0.018802		0.012109
Median ISI within Burst - Std	0.012009	0.009817	0.006887	0.002581	0.012267	0.005253	0.006974		0.010372	0.005962	0.004959	0.007729		0.018878	0.003832	0.006764	0.012651	0.01292	0.00948	0.013767	0.007131	0.010114	0.007569	0.009187	0.009589	0.012617	0.013196	0.009986	0.007345	0.012533	0.009067	0.008078	0.004557	0.007793	0.002422	0.007624		0.005798	0.006486	0.008504	0.00882		0.005523	0.008388	0.005037	0.005684	0.010243		0.011207
Inter-Burst Interval - Avg (s)	5.63986	6.12174	6.39398	6.54009	6.12106	6.53887	6.12996		6.53883	6.25465	6.39372	6.25451		4.83022	6.84984	6.539	5.85763	10.2499	5.9797	3.04235	5.6366	5.5195	5.74008	7.55272	9.56602	9.25729	5.52127	5.85692	46.8333	5.63773	5.9792	5.98616	5.04788	5.3187	5.13475	4.65334		35.0638	4.8029	4.8035	5.61954		5.13485	4.58196	5.04785	4.88136	6.61798		4.52003
Inter-Burst Interval - Std (s)	2.25228	1.93915	1.59144	1.3512	1.87453	1.34341	1.97526		2.01076	1.73808	1.61352	1.75194		2.53727	0.136098	1.34708	2.0518	5.48669	1.98869	2.37008	2.25895	2.38005	2.18261	2.79376	5.73452	4.51555	2.18488	2.01329	44.9984	2.30026	1.80945	1.95043	0.607472	0.947256	0.096233	1.29567		33.2846	1.16434	1.11298	1.84046		0.097851	1.35346	0.646395	1.06243	3.04419		1.64214
Burst Frequency (Hz)	0.173333	0.16	0.153333	0.15	0.16	0.15	0.16		0.15	0.156667	0.153333	0.156667		0.206667	0.143333	0.15	0.166667	0.096667	0.163333	0.32	0.173333	0.176667	0.17	0.13	0.103333	0.106667	0.176667	0.166667	0.02	0.173333	0.163333	0.163333	0.2	0.19	0.196667	0.216667		0.023333	0.21	0.21	0.18		0.196667	0.22	0.2	0.206667	0.153333		0.22
IBI Coefficient of Variation	0.39935	0.316764	0.248897	0.206603	0.306242	0.20545	0.32223		0.30751	0.277886	0.25236	0.280108		0.52529	0.019869	0.206007	0.350278	0.535293	0.332574	0.779029	0.400764	0.431209	0.380239	0.369901	0.599467	0.487783	0.39572	0.343745	0.96082	0.408012	0.302624	0.325824	0.120342	0.178099	0.018742	0.278438		0.949256	0.242426	0.231702	0.32751		0.019056	0.29539	0.128053	0.217651	0.459987		0.363302
Normalized Duration IQR	0.217617	0.358974	0.371681	0.230088	0.18543	0.26087	0.516129		0.461538	0.201342	0.347826	0.192593		0.896175	0.653061	0.330097	0.367816	0.62069	0.510638	1.36752	0.393162	0.632911	0.521739	0.512821	0.4	0.645161	0.292398	0.362205	0.4	0.506667	0.307692	0.434783	0.307692	0.540541	0.345679	0.255034		0.380952	0.467532	0.297872	0.64		0.564103	0.220859	0.577778	0.447761	0.444444		0.43956
Burst Percentage	97.4471	96.8465	95.702	95.0732	97.6669	90.9648	92.8752	0	87.6119	93.1867	96.2489	94.4506	0	88.5507	89.5611	93.0913	92.0107	61.8462	82.7744	84.4571	94.9481	90.8873	88.181	71.5812	62.7976	66.3768	92.4754	95.2615	26.7123	89.3893	96.3732	85.4049	89.2891	87.5934	95.0317	97.2291	0	23.1638	89.1831	97.1191	81.0056		89.8026	98.4734	89.3123	90.5217	77.3893		96.1807
[truncated: 335 more columns]

## Sheet: 2hrs
Investigator:
Recording Name: 2023-9-6_Sleep-AD_plate5	0_treatment
Description:
Maestro Edge (Maestro-) Settings
Original File Time	2023-09-06 18:15:00
Sampling Frequency	NaN Hz
Voltage Scale	-5.484861781483107E-08 V/sample
Experiment Start Time	2023-09-06 17:04:01
Referencing Method	Median
Analog Mode Setting	Neural Spikes
Plate Type	CytoView MEA 24
Digital Low Pass Filter	3 kHz Kaiser Window
Digital High Pass Filter	200 Hz IIR
Temperature Set Point	37.0 Degrees C
Current Temperature	37.0 Degrees C
Heater Power	On
Legacy Heating Mode	Off
Barcode Plate Type	TwentyFourWell
Plate Serial Number	100-4516
CO2 Conc. Set Point	0.05
Actual CO2 Conc.	0.05
Gas Mixer Status	Regulating
AxIS Version	3.9.1.1
Maestro Edge (Maestro-) Firmware	3.9.1.1
Maestro Edge (Maestro-) BioCore Version	BioCore 4B
AxIS Batch Process
AxIS Version	3.9.1.1
File Name	2023-9-6_Sleep-AD_plate5,0_treatment(001).raw
Plate Type	CytoView MEA 24
Requested File Section	30s to 5m30s
Actual File Section Run	30s to 5m30s
Recording Offset from File Start	30s
Spike Detector Settings
Method	Adaptive Threshold Crossing
Threshold	6
Threshold Status	Variable
Threshold Crossing Only	TRUE
Pre-Spike Duration	0.84 ms
Post-Spike Duration	2.16 ms
Coincident Event Filter	Default (Well)
Coincidence Occurrence Threshold	4 Electrodes
Coincidence Event Window	160 µs
Allow Sample Overlap	FALSE
Spike Count Interval	1 s
Burst Detector Settings
Burst Detection Algorithm	Inter-Spike Interval (ISI) Threshold
Maximum Inter-Spike Interval	100 ms
Minimum Number of Spikes	5
Enable Network Burst Detection	TRUE
Maximum Inter-Spike Interval (network bursts)	100 ms
Minimum Number of Spikes (network bursts)	50
Minimum Participating Electrodes (%)	35
Synchrony Window	20 ms
Statistics Compiler Settings
Include Treatment Statistics	TRUE
Include Well Statistics	TRUE
Minimum Spike Rate for Active Electrode	5 spikes/minute
Well Information
Well	A1	A2	A3	A4	A5	A6	B1	B2	B3	B4	B5	B6	C1	C2	C3	C4	C5	C6	D1	D2	D3	D4	D5	D6
Active	TRUE	TRUE	TRUE	TRUE	TRUE	TRUE	TRUE	TRUE	TRUE	TRUE	TRUE	TRUE	TRUE	TRUE	TRUE	TRUE	TRUE	TRUE	TRUE	TRUE	TRUE	TRUE	TRUE	TRUE
Well Coloring	#FF007F	#FF007F	#8F26FF	#000000	#00EDED	#8F26FF	#00FF00	#FF007F	#00EDED	#FFE700	#FFE700	#FF007F	#00FF00	#8F26FF	#FFE700	#000000	#00FF00	#FFE700	#00EDED	#00EDED	#000000	#00FF00	#000000	#8F26FF
Control	FALSE	FALSE	FALSE	FALSE	FALSE	FALSE	FALSE	FALSE	FALSE	FALSE	FALSE	FALSE	FALSE	FALSE	FALSE	FALSE	FALSE	FALSE	FALSE	FALSE	FALSE	FALSE	FALSE	FALSE
Treatment	B	B	E		D	E	A	B	D	C	C	B	A	E	C		A	C	D	D		A		E
Concentration
Additional Information
Analysis Start (s):	30
Analysis Duration (s):	300
Well Averages	A1	A2	A3	A4	A5	A6	B1	B2	B3	B4	B5	B6	C1	C2	C3	C4	C5	C6	D1	D2	D3	D4	D5	D6
Treatment/ID	CNQX	CNQX			DMSO		AP5	CNQX	DMSO	AP5+CNQX	AP5+CNQX	CNQX	AP5		AP5+CNQX		AP5	AP5+CNQX	DMSO	DMSO		AP5
Number of Spikes	4711	4078	27336	26078	37241	38741	21962	4764	18219	1229	2776	1714	49855	26140	2560	9025	17315	4514	67909	44633	23399	15482	22887	70176
Mean Firing Rate (Hz)	0.981458	0.849583	5.695	5.43292	7.75854	8.07104	4.57542	0.9925	3.79562	0.256042	0.578333	0.357083	10.3865	5.44583	0.533333	1.88021	3.60729	0.940417	14.1477	9.29854	4.87479	3.22542	4.76813	14.62
Number of Active Electrodes	11	9	14	16	15	16	11	7	10	8	6	10	16	15	7	16	16	9	16	16	14	16	15	16
Weighted Mean Firing Rate (Hz)	1.41182	1.49704	6.50857	5.43292	8.27578	8.07104	6.64242	2.24333	6.05233	0.508333	1.5	0.567667	10.3865	5.80889	1.21048	1.88021	3.60729	1.6637	14.1477	9.29854	5.56786	3.22542	5.08289	14.62
ISI Coefficient of Variation - Avg	1.03355	1.22328	4.82151	4.15946	5.2958	5.58002	3.64242	0.936779	3.92129	0.891093	0.980369	1.07363	5.86758	4.38665	0.994584	4.20087	6.05106	1.07039	6.1006	5.80047	3.95286	4.30572	4.72175	7.00598
Number of Bursts	77	51	622	654	548	570	290	71	370	2	50	0	710	318	19	323	267	102	864	758	411	451	441	723
Number of Bursting Electrodes	2	1	13	15	15	16	8	2	10	1	1	0	16	14	2	16	16	3	16	16	12	16	15	16
Burst Duration - Avg (s)	0.297374	1.0803	0.459507	0.396498	0.586399	0.648086	0.575493	0.24287	0.466452	0.2068	0.239811		0.655926	0.591657	0.251689	0.401904	0.498194	0.274463	0.61007	0.601914	0.44994	0.442658	0.46056	0.725028
Burst Duration - Std (s)	0.07278		0.231438	0.272688	0.368809	0.334774	0.462797	0.036597	0.29077				0.238327	0.390948	0.078417	0.158258	0.1884	0.037371	0.270607	0.215033	0.299142	0.224914	0.440905	0.230984
Number of Spikes per Burst - Avg	6.43841	35.2353	39.3812	32.0586	59.6348	59.9141	64.644	5.88186	40.4748	5	5.74		65.7115	54.9515	5.36111	23.0075	57.0528	5.7535	73.8998	55.9553	39.0958	29.5118	41.6623	88.9569
Number of Spikes per Burst - Std	1.32711		28.3549	37.3692	60.8705	43.51	76.6243	0.610746	35.9629				45.2623	55.2934	0.510688	12.9548	41.0345	1.20465	50.4896	34.9857	38.0368	20.5784	60.2664	49.4018
Mean ISI within Burst - Avg	0.054589	0.037412	0.015514	0.02006	0.017847	0.016658	0.022924	0.050071	0.021128	0.0517	0.050896		0.014976	0.022003	0.057153	0.022299	0.016599	0.059016	0.012304	0.014934	0.017965	0.020269	0.019728	0.012553
Mean ISI within Burst - Std	0.000106		0.003068	0.006653	0.006595	0.005315	0.011743	0.001738	0.010553				0.005008	0.010929	0.011446	0.003803	0.012711	0.008576	0.004525	0.005235	0.00417	0.005308	0.006349	0.007945
Median ISI within Burst - Avg	0.05518	0.035473	0.010158	0.01408	0.012937	0.011652	0.019142	0.049458	0.01653	0.06004	0.052162		0.010262	0.017271	0.061202	0.016469	0.012519	0.062842	0.007888	0.00985	0.01263	0.01514	0.014952	0.008307
Median ISI within Burst - Std	0.00263		0.002517	0.005618	0.005964	0.00496	0.011739	0.00178	0.011292				0.004142	0.010224	0.007244	0.003833	0.012354	0.011314	0.003903	0.005302	0.00487	0.005848	0.007119	0.006939
Inter-Burst Interval - Avg (s)	20.4477	5.85041	6.52881	7.13155	8.82812	8.8956	14.7255	10.0789	17.0397	74.9982	5.76406		6.87968	15.2225	16.2741	14.918	28.7577	10.6365	5.64701	6.37222	17.0597	11.2436	11.0577	9.91713
Inter-Burst Interval - Std (s)	22.9483		2.14458	2.85659	3.61506	2.18246	15.2735	5.93851	8.35041				0.573353	10.1903		3.38912	30.6782	10.0813	0.524881	0.553584	20.8748	3.94291	4.51234	13.4342
Burst Frequency - Avg (Hz)	0.128333	0.17	0.159487	0.145333	0.121778	0.11875	0.120833	0.118333	0.123333	0.006667	0.166667		0.147917	0.075714	0.031667	0.067292	0.055625	0.113333	0.18	0.157917	0.114167	0.093958	0.098	0.150625
Burst Frequency - Std (Hz)	0.143778		0.027784	0.054216	0.028027	0.024461	0.090672	0.073068	0.204463				0.014083	0.042435	0.040069	0.01117	0.045489	0.14678	0.023476	0.016505	0.061793	0.020375	0.033185	0.053862
Normalized Duration IQR - Avg	0.363579	0.936803	0.395871	0.450455	0.375717	0.419228	0.583101	0.304676	0.567794		0.212766		0.340421	0.501841	0.237288	0.673298	0.28087	0.298246	0.270815	0.356472	0.431618	0.49173	0.557305	0.296336
Normalized Duration IQR - Std	0.225564		0.182567	0.216753	0.201062	0.269973	0.633084	0.068258	0.351455				0.232697	0.305803		0.339097	0.281995	0.223297	0.224373	0.163181	0.326699	0.250008	0.249517	0.450928
IBI Coefficient of Variation - Avg	0.738293	0.705803	0.275924	0.357332	0.36509	0.321889	0.395289	0.780584	0.462664		0.827339		0.282929	0.420735	0.946587	0.420966	1.99279	0.668394	0.173185	0.268412	0.330729	0.377115	0.348438	0.285132
IBI Coefficient of Variation - Std	0.087942		0.170581	0.181726	0.152808	0.175276	0.281987	0.122158	0.388058				0.132728	0.182711		0.13839	0.523149	0.183148	0.151331	0.129857	0.200002	0.144343	0.1653	0.319901
Burst Percentage - Avg	2.5726	4.05003	83.7917	73.8534	87.418	89.9441	38.4972	2.50415	51.5215	0.126936	0.914595	0	94.5536	67.3516	1.28397	83.0744	80.9675	2.94134	95.987	94.3481	59.862	84.1422	70.4127	92.4263
Burst Percentage - Std	8.00494	15.6857	26.5342	31.9165	13.7103	10.4772	44.4767	6.22857	41.264	0.457673	3.54221	0	3.35737	36.5587	4.22783	10.0155	17.6203	8.15159	3.08058	3.40782	42.7216	14.9293	29.8579	18.5982
Number of Network Bursts	0	30	47	48	36	33	33	0	19	0	0	0	40	24	0	18	15	0	51	43	40	27	30	43
Network Burst Frequency (Hz)		0.1	0.156667	0.16	0.12	0.11	0.11		0.063333				0.133333	0.08		0.06	0.05		0.17	0.143333	0.133333	0.09	0.1	0.143333
Network Burst Duration - Avg (sec)		1.77983	1.20676	1.23518	1.65543	1.68875	1.62765		2.55213				1.58545	2.29912		1.25846	1.27236		1.74577	1.64349	1.47586	1.19779	1.94878	1.69618
Network Burst Duration - Std (sec)		0.244787	0.12541	0.100168	0.138461	0.159668	0.203175		0.513422				0.18033	0.379143		0.186424	0.307385		0.373563	0.279654	0.204151	0.132274	0.197915	0.300478
Number of Spikes per Network Burst - Avg		74.7667	575.234	538.958	1012.28	1128.24	630.455		725.474				1208.97	1006.58		472.389	931.267		1307.82	1010.09	562.95	551.333	735.5	1589.14
Number of Spikes per Network Burst - Std		8.81489	20.1507	17.4782	36.2275	30.7277	23.4162		163.476				36.7755	44.2355		30.7727	359.981		39.5695	27.236	19.2593	22.1429	25.2433	58.6059
Number of Elecs Participating in Burst - Avg		8.3	13.7234	15.6458	15	16	10.9091		12.3158				16	14.9583		16	14.9333		16	16	13.525	16	15.3667	15.8372
Number of Elecs Participating in Burst - Std		1.26355	0.452151	0.601048	0	0	1.07132		1.82734				0	0.204124		0	2.84019		0	0	0.876693	0	0.490133	0.373544
Number of Spikes per Network Burst per Channel - Avg		9.17487	41.9629	34.4944	67.4852	70.5152	58.3132		57.859				75.5609	67.2897		29.5243	58.7312		81.739	63.1308	41.8076	34.4583	47.9253	100.406
Number of Spikes per Network Burst per Channel - Std		1.58797	2.05591	1.66136	2.41517	1.92048	5.99333		12.5953				2.29847	2.73812		1.92329	21.1394		2.4731	1.70225	3.25631	1.38393	2.5278	4.60559
Network Burst Percentage		55.0025	98.9025	99.2024	97.8545	96.1049	94.7318		75.6573				96.9993	92.4178		94.2161	80.6757		98.2182	97.3136	96.2349	96.1504	96.4084	97.3737
Network IBI Coefficient of Variation		0.047616	0.026724	0.03746	0.042087	0.030403	0.042823		0.237362				0.050911	0.115127		0.09768	1.52676		0.098696	0.068086	0.054303	0.036507	0.042231	0.06161
Network ISI Coefficient of Variation	1.02812	1.72921	12.6718	14.8959	9.28508	6.00516	7.46109	0.98391	3.61857	0.93735	0.908421	0.990845	7.05167	6.31791	0.973926	7.235	3.447	1.00523	11.0841	7.69989	7.60251	8.22279	8.44062	9.86205
Network Normalized Duration IQR		0.175637	0.124481	0.091286	0.102719	0.124629	0.144201		0.31619				0.107937	0.179775		0.202335	0.278481		0.286567	0.288288	0.143345	0.099585	0.164524	0.273556
Area Under Normalized Cross-Correlation	0.016789	0.004645	0.373737	0.353006	0.351589	0.455974	0.224382	0.009752	0.165222	0.002221	0.001355	0.00574	0.456678	0.296295	0.007413	0.374592	0.432818	0.004742	0.525094	0.512999	0.291325	0.350218	0.297574	0.540753
Area Under Cross-Correlation	0.037333	0.026778	15.9999	12.4116	24.0025	30.2383	6.76386	0.034556	5.39519	0.001611	0.005583	0.004278	42.6931	13.8814	0.010222	3.98064	13.9773	0.026083	70.0486	38.9472	9.855	7.88864	10.3504	81.4596
Width at Half Height of Normalized Cross-Correlation	1	89	47	45	44	45	48	41	58	84	51	27	52	58	86	63	44	34	37	49	44	69	50	39
Width at Half Height of Cross-Correlation	1	797	233	251	373	317	490	600	478	114	227	93	444	413	246	244	324	571	346	300	292	287	321	410
Synchrony Index	0.030669	0.024678	0.725582	0.625441	0.719159	0.783447	0.264738	0.028881	0.418024	0.005934	0.006705	0.008439	0.823928	0.577437	0.016746	0.70118	0.770571	0.02025	0.828183	0.84243	0.518044	0.703108	0.586814	0.828057
Measurement	A1_11	A1_12	A1_13	A1_14	A1_21	A1_22	A1_23	A1_24	A1_31	A1_32	A1_33	A1_34	A1_41	A1_42	A1_43	A1_44	A2_11	A2_12	A2_13	A2_14	A2_21	A2_22	A2_23	A2_24	A2_31	A2_32	A2_33	A2_34	A2_41	A2_42	A2_43	A2_44	A3_11	A3_12	A3_13	A3_14	A3_21	A3_22	A3_23	A3_24	A3_31	A3_32	A3_33	A3_34	A3_41	A3_42	A3_43	A3_44	A4_11
Number of Spikes	239	23	129	7	43	460	545	1	21	744	41	132	0	1668	409	249	14	1	4	2958	168	29	14	1	32	2	511	80	0	115	99	50	2647	792	2199	4252	56	247	2026	4133	822	0	1186	4825	1596	1973	582	0	3327
Mean Firing Rate (Hz)	0.796667	0.076667	0.43	0.023333	0.143333	1.53333	1.81667	0.003333	0.07	2.48	0.136667	0.44	0	5.56	1.36333	0.83	0.046667	0.003333	0.013333	9.86	0.56	0.096667	0.046667	0.003333	0.106667	0.006667	1.70333	0.266667	0	0.383333	0.33	0.166667	8.82333	2.64	7.33	14.1733	0.186667	0.823333	6.75333	13.7767	2.74	0	3.95333	16.0833	5.32	6.57667	1.94	0	11.09
ISI Coefficient of Variation	1.03739		1.20344		1.13211	0.750466	0.913251			0.803235	0.968763	0.918955		1.09116	1.57128	0.979037				1.68891	1.45074	1.43837			1.03405		1.07534	1.16465		1.13076	1.17515	0.851579	4.66758	3.66811	5.93042	7.66271	1.01796	1.99665	4.43559	7.88354	3.73843		4.5008	8.4112	5.12299	5.29509	3.17012		7.02484
Number of Bursts	0	0	0	0	0	0	8	0	0	0	0	0	0	69	0	0	0	0	0	51	0	0	0	0	0	0	0	0	0	0	0	0	53	48	48	51	0	21	52	51	48	0	49	52	51	52	46	0	52
Burst Duration - Avg (s)							0.24591							0.348837						1.0803													0.577832	0.25245	0.531155	0.810638		0.107109	0.468274	0.768221	0.262967		0.344075	0.791202	0.38379	0.480478	0.195405		0.69774
Burst Duration - Std (s)							0.055147							0.143145						0.658716													0.187142	0.105157	0.131458	0.216812		0.05123	0.15621	0.202503	0.101933		0.10863	0.218855	0.125315	0.151069	0.079465		0.190989
Number of Spikes per Burst - Avg							5.5							7.37681						35.2353													45.6226	14.5	43.9375	81.3333		6.33333	35.0385	79.8824	15.4583		22.8163	91.3462	29.451	35.0192	11.2174		62.3269
Number of Spikes per Burst - Std							0.755929							2.38932						23.4108													14.8586	3.9194	8.46873	24.0463		1.1547	11.1125	22.9466	4.38546		5.76149	28.9326	8.92483	11.1733	2.84342		17.563
Mean ISI within Burst - Avg							0.054514							0.054664						0.037412													0.015295	0.018717	0.012537	0.012247		0.019863	0.015297	0.011884	0.018553		0.016358	0.010573	0.014648	0.01629	0.019424		0.01314
Mean ISI within Burst - Std							0.00735							0.011514						0.013198													0.008714	0.0065	0.002324	0.008754		0.008176	0.006584	0.009437	0.006185		0.00507	0.006576	0.005458	0.009333	0.006953		0.007109
Median ISI within Burst - Avg							0.05332							0.05704						0.035473													0.009624	0.01261	0.007072	0.0081		0.015554	0.009988	0.007758	0.01216		0.010126	0.007128	0.008921	0.010352	0.012663		0.007995
Median ISI within Burst - Std							0.005556							0.014897						0.017302													0.009466	0.006919	0.002228	0.011059		0.007207	0.007028	0.009811	0.006079		0.005072	0.008084	0.005828	0.011066	0.005922		0.006878
Inter-Burst Interval - Avg (s)							36.6746							4.22077						5.85041													5.59315	6.19029	6.19022	5.81954		13.6139	5.70366	5.81812	6.18981		6.06121	5.70434	5.81913	5.70573	6.46543		5.8236
Inter-Burst Interval - Std (s)							24.796							3.37864						4.12923													1.85316	0.892107	0.868505	1.50534		10.7851	1.73771	1.5086	0.895745		1.20065	1.64594	1.6209	1.74081	0.914447		1.52731
Burst Frequency (Hz)							0.026667							0.23						0.17													0.176667	0.16	0.16	0.17		0.07	0.173333	0.17	0.16		0.163333	0.173333	0.17	0.173333	0.153333		0.173333
IBI Coefficient of Variation							0.676109							0.800478						0.705803													0.331326	0.144114	0.140303	0.25867		0.792216	0.304665	0.259293	0.144713		0.198088	0.288542	0.278546	0.305099	0.141436		0.262262
Normalized Duration IQR							0.204082							0.523077						0.936803													0.386555	0.680851	0.29703	0.227545		0.761905	0.421053	0.159509	0.415094		0.450704	0.140351	0.465753	0.282828	0.457143		0.181818
Burst Percentage	0	0	0	0	0	0	8.07339	0	0	0	0	0		30.5156	0	0	0	0	0	60.7505	0	0	0	0	0	0	0	0		0	0	0	91.3487	87.8788	95.9072	97.5541	0	53.8462	89.9309	98.5725	90.2676		94.2664	98.4456	94.1103	92.296	88.6598		97.4151
[truncated: 335 more columns]

## Sheet: 24hrs
Investigator:
Recording Name: 2023-9-6_Sleep-AD_plate5	0_treatment
Description:
Maestro Edge (Maestro-) Settings
Original File Time	2023-09-07 16:15:00
Sampling Frequency	NaN Hz
Voltage Scale	-5.484861781483107E-08 V/sample
Experiment Start Time	2023-09-07 11:42:07
Referencing Method	Median
Analog Mode Setting	Neural Spikes
Plate Type	CytoView MEA 24
Digital Low Pass Filter	3 kHz Kaiser Window
Digital High Pass Filter	200 Hz IIR
Temperature Set Point	37.0 Degrees C
Current Temperature	37.0 Degrees C
Heater Power	On
Legacy Heating Mode	Off
Barcode Plate Type	TwentyFourWell
Plate Serial Number	100-4516
CO2 Conc. Set Point	0.05
Actual CO2 Conc.	0.05
Gas Mixer Status	Regulating
AxIS Version	3.9.1.1
Maestro Edge (Maestro-) Firmware	3.9.1.1
Maestro Edge (Maestro-) BioCore Version	BioCore 4B
AxIS Batch Process
AxIS Version	3.9.1.1
File Name	2023-9-6_Sleep-AD_plate5,0_treatment(011).raw
Plate Type	CytoView MEA 24
Requested File Section	30s to 5m30s
Actual File Section Run	30s to 5m30s
Recording Offset from File Start	30s
Spike Detector Settings
Method	Adaptive Threshold Crossing
Threshold	6
Threshold Status	Variable
Threshold Crossing Only	TRUE
Pre-Spike Duration	0.84 ms
Post-Spike Duration	2.16 ms
Coincident Event Filter	Default (Well)
Coincidence Occurrence Threshold	4 Electrodes
Coincidence Event Window	160 µs
Allow Sample Overlap	FALSE
Spike Count Interval	1 s
Burst Detector Settings
Burst Detection Algorithm	Inter-Spike Interval (ISI) Threshold
Maximum Inter-Spike Interval	100 ms
Minimum Number of Spikes	5
Enable Network Burst Detection	TRUE
Maximum Inter-Spike Interval (network bursts)	100 ms
Minimum Number of Spikes (network bursts)	50
Minimum Participating Electrodes (%)	35
Synchrony Window	20 ms
Statistics Compiler Settings
Include Treatment Statistics	TRUE
Include Well Statistics	TRUE
Minimum Spike Rate for Active Electrode	5 spikes/minute
Well Information
Well	A1	A2	A3	A4	A5	A6	B1	B2	B3	B4	B5	B6	C1	C2	C3	C4	C5	C6	D1	D2	D3	D4	D5	D6
Active	TRUE	TRUE	TRUE	TRUE	TRUE	TRUE	TRUE	TRUE	TRUE	TRUE	TRUE	TRUE	TRUE	TRUE	TRUE	TRUE	TRUE	TRUE	TRUE	TRUE	TRUE	TRUE	TRUE	TRUE
Well Coloring	#FF007F	#FF007F	#8F26FF	#000000	#00EDED	#8F26FF	#00FF00	#FF007F	#00EDED	#FFE700	#FFE700	#FF007F	#00FF00	#8F26FF	#FFE700	#000000	#00FF00	#FFE700	#00EDED	#00EDED	#000000	#00FF00	#000000	#8F26FF
Control	FALSE	FALSE	FALSE	FALSE	FALSE	FALSE	FALSE	FALSE	FALSE	FALSE	FALSE	FALSE	FALSE	FALSE	FALSE	FALSE	FALSE	FALSE	FALSE	FALSE	FALSE	FALSE	FALSE	FALSE
Treatment	B	B	E		D	E	A	B	D	C	C	B	A	E	C		A	C	D	D		A		E
Concentration
Additional Information
Analysis Start (s):	30
Analysis Duration (s):	300
Well Averages	A1	A2	A3	A4	A5	A6	B1	B2	B3	B4	B5	B6	C1	C2	C3	C4	C5	C6	D1	D2	D3	D4	D5	D6
Treatment/ID	CNQX	CNQX			DMSO		AP5	CNQX	DMSO	AP5+CNQX	AP5+CNQX	CNQX	AP5		AP5+CNQX		AP5	AP5+CNQX	DMSO	DMSO		AP5
Number of Spikes	5536	4446	21605	37341	29510	37430	14925	1276	3513	540	1493	3493	43391	5109	1239	312	15434	10843	53033	41912	18515	31249	17529	51671
Mean Firing Rate (Hz)	1.15333	0.92625	4.50104	7.77937	6.14792	7.79792	3.10938	0.265833	0.731875	0.1125	0.311042	0.727708	9.03979	1.06438	0.258125	0.065	3.21542	2.25896	11.0485	8.73167	3.85729	6.51021	3.65187	10.7648
Number of Active Electrodes	13	12	14	16	15	16	14	7	4	4	6	11	16	8	5	3	16	10	16	16	16	16	15	16
Weighted Mean Firing Rate (Hz)	1.4159	1.22444	5.14405	7.77937	6.55778	7.79792	3.54548	0.598571	2.86167	0.4025	0.807222	1.04636	9.03979	2.10208	0.806	0.293333	3.21542	3.609	11.0485	8.73167	3.85729	6.51021	3.89422	10.7648
ISI Coefficient of Variation - Avg	1.42334	2.09202	6.24589	7.58441	6.77333	6.54232	3.97536	0.876176	1.39566	0.762054	0.93743	1.5397	7.64256	3.45725	1.0979	1.03041	4.86674	0.969748	6.99456	7.20958	4.22684	5.73782	5.07259	8.14054
Number of Bursts	35	124	298	427	302	369	201	1	85	0	0	96	439	45	8	1	224	566	484	365	263	408	275	388
Number of Bursting Electrodes	4	10	14	16	15	16	12	1	7	0	0	5	16	8	1	1	16	3	16	16	15	16	15	16
Burst Duration - Avg (s)	0.234515	0.341751	0.630162	0.72615	0.74962	0.815931	0.477336	0.22104	0.451246			0.260972	0.773246	0.583804	0.24868	0.22376	0.495671	0.317778	0.785695	0.863837	0.502401	0.764366	0.534721	0.867263
Burst Duration - Std (s)	0.035959	0.312588	0.319094	0.296678	0.341862	0.295848	0.429265		0.263916			0.034779	0.219941	0.243483			0.267638	0.063014	0.194215	0.220853	0.325816	0.294561	0.479503	0.175573
Number of Spikes per Burst - Avg	5.80595	8.70417	63.1022	83.1437	93.4329	92.4338	55.8533	6	29.5094			7.22626	93.5678	54.4881	6	5	53.8798	8.15883	111.343	106.828	48.2073	70.106	51.256	126.321
Number of Spikes per Burst - Std	0.465001	6.21646	46.0149	57.2718	71.8668	51.072	72.3628		30.2062			1.22671	44.2844	35.6523			40.8211	2.53366	48.4671	50.3859	48.6645	31.3551	70.5122	50.9962
Mean ISI within Burst - Avg	0.048577	0.043975	0.015121	0.014486	0.012433	0.017799	0.018138	0.044208	0.029918			0.043165	0.013831	0.021212	0.049901	0.05594	0.014534	0.047581	0.011359	0.011566	0.017774	0.015385	0.018286	0.011827
Mean ISI within Burst - Std	0.005335	0.005798	0.005507	0.005351	0.004329	0.008947	0.008054		0.019351			0.00368	0.005491	0.010307			0.007085	0.009426	0.007614	0.002182	0.008119	0.005161	0.005872	0.007858
Median ISI within Burst - Avg	0.049688	0.043573	0.010704	0.00995	0.00834	0.013815	0.01295	0.0404	0.026505			0.041	0.010044	0.016123	0.05586	0.05896	0.01001	0.047065	0.008194	0.007711	0.013637	0.01101	0.012965	0.008749
Median ISI within Burst - Std	0.006136	0.008029	0.006459	0.004599	0.003519	0.009308	0.006668		0.024215			0.004751	0.005663	0.010291			0.006873	0.01338	0.007702	0.001793	0.009899	0.005405	0.006157	0.008394
Inter-Burst Interval - Avg (s)	45.2127	52.8157	14.5568	11.6643	14.8974	14.2096	20.3094		8.93003			30.9054	11.3869	67.1076	31.7507		26.9334	13.3765	11.6974	13.0885	16.3461	12.194	16.2397	13.2942
Inter-Burst Interval - Std (s)	32.3299	57.2299	3.28286	1.56487	1.28952	3.33361	12.9161		5.09609			31.3217	1.93248	31.6428			20.9909	21.2386	2.72743	0.851776	7.16216	1.31858	2.17777	2.91098
Burst Frequency - Avg (Hz)	0.029167	0.041333	0.070952	0.088958	0.067111	0.076875	0.055833	0.003333	0.040476			0.064	0.091458	0.01875	0.026667	0.003333	0.046667	0.628889	0.100833	0.076042	0.058444	0.085	0.061111	0.080833
Burst Frequency - Std (Hz)	0.027538	0.034326	0.017366	0.012515	0.007112	0.029046	0.024459		0.070512			0.047575	0.034576	0.013794			0.019245	0.571493	0.073661	0.005195	0.026722	0.01075	0.007201	0.029876
Normalized Duration IQR - Avg	0.379737	0.500467	0.38258	0.325479	0.2726	0.623977	0.416119		0.374956			0.489548	0.489147	1.30219	0.186047		0.408572	0.744455	0.324285	0.219011	0.388538	0.401984	0.475716	0.414444
Normalized Duration IQR - Std	0.142121	0.347378	0.306072	0.206637	0.200371	1.02732	0.275804		0.252062			0.326182	1.03703	1.94851			0.353958	0.038855	0.478608	0.127783	0.251473	0.256055	0.271773	0.714096
IBI Coefficient of Variation - Avg	0.479425	0.627109	0.328591	0.343278	0.237881	0.424156	0.322357		0.7706			0.773477	0.37751	0.950178	0.936717		1.92527	0.781393	0.347674	0.265612	0.388245	0.348355	0.311825	0.235918
IBI Coefficient of Variation - Std	0.310592	0.208886	0.203367	0.128186	0.14078	0.170335	0.166095		0.079806			0.242823	0.155278	0.33668			0.402486	0.494228	0.318047	0.109356	0.12042	0.129868	0.165997	0.252957
Burst Percentage - Avg	1.35851	16.8786	91.5344	93.9829	93.0961	91.5165	56.9953	0.133038	43.6662	0	0	7.72607	95.4382	33.5806	0.522193	0.938086	80.9973	9.62468	95.3031	94.3762	70.2751	91.2018	73.6859	95.9221
Burst Percentage - Std	2.93206	24.3862	7.59397	9.52256	6.32651	5.00217	40.6762	0.441236	38.4434	0	0	12.4808	3.16979	38.8831	1.80893	3.38232	16.745	23.4202	3.96413	4.60165	33.2494	6.06355	26.2776	4.47725
Number of Network Bursts	9	23	19	24	19	17	20	0	1	0	0	24	22	4	0	0	14	60	35	21	20	22	17	20
Network Burst Frequency (Hz)	0.03	0.076667	0.063333	0.08	0.063333	0.056667	0.066667		0.003333			0.08	0.073333	0.013333			0.046667	0.2	0.116667	0.07	0.066667	0.073333	0.056667	0.066667
Network Burst Duration - Avg (sec)	2.02128	1.84689	2.17006	1.60501	1.66491	2.61278	1.45217		1.41424			1.29621	1.84262	2.05316			1.25714	3.0407	2.18961	2.00296	1.66259	2.22254	2.59821	1.97288
Network Burst Duration - Std (sec)	0.374215	0.25681	0.262221	0.164225	0.134959	0.564225	0.119489					0.302641	0.159698	0.267823			0.242953	1.828	0.763642	0.336486	0.145667	0.42418	0.275016	0.455443
Number of Spikes per Network Burst - Avg	88.4444	130.478	1069.68	1540.58	1507.16	2025.71	720.25		492			73.125	1888.68	737			967.143	124.733	1444.91	1904.71	851.55	1325.09	925.706	2448.65
Number of Spikes per Network Burst - Std	17.7067	12.1164	30.5797	28.4512	31.6741	57.8109	26.8129					15.5963	57.9732	30.9946			65.0477	79.4952	1011.59	46.6928	31.7978	234.792	20.6148	57.4385
Number of Elecs Participating in Burst - Avg	12.4444	13.0435	14	16	15	16	14.7		9			11.0417	16	12.5			15.9286	7.75	13.3143	16	15.7	16	15.2941	16
Number of Elecs Participating in Burst - Std	1.01379	0.824525	0	0	0	0	0.864505					1.0417	0	0.57735			0.267261	1.34826	3.83307	0	0.656947	0	0.469668	0
Number of Spikes per Network Burst per Channel - Avg	7.09551	10.0375	76.406	96.2865	100.477	126.607	49.1464		54.6667			6.6463	118.043	59.0224			60.7256	15.6442	91.7376	119.045	54.3484	82.8182	60.5713	153.041
Number of Spikes per Network Burst per Channel - Std	1.27147	1.07272	2.18426	1.7782	2.11161	3.61318	3.23345					1.4002	3.62333	2.90137			4.06498	7.92938	61.2266	2.9183	3.44296	14.6745	2.03177	3.58991
Network Burst Percentage	14.3786	67.4989	94.0708	99.0172	97.0383	92.0037	96.5159		14.0051			50.2433	95.7595	57.7021			87.7284	69.0215	95.3595	95.4357	91.9849	93.2894	89.7769	94.7785
Network IBI Coefficient of Variation	0.30817	0.039041	0.124384	0.077784	0.082568	0.05635	0.057997					0.101566	0.07913	0.8612			2.07822	0.509071	0.504534	0.070318	0.191727	0.06944	0.046255	0.063031
Network ISI Coefficient of Variation	1.16924	2.62689	5.84185	16.4424	11.2169	5.31722	9.44366	1.05816	1.29443	0.855711	0.883882	2.63876	9.30627	1.97993	1.24108	0.956646	4.99432	0.950927	8.70728	9.81457	5.85247	6.32998	6.11671	7.98633
Network Normalized Duration IQR	0.318072	0.224658	0.108747	0.142395	0.132132	0.209709	0.109215					0.311787	0.113208	0.157182			0.185654	0.760736	0.496084	0.182768	0.066066	0.14447	0.124748	0.358127
Area Under Normalized Cross-Correlation	0.021857	0.045012	0.436577	0.496886	0.425333	0.499645	0.308776	0.007386	0.037707	0.001882	0.003024	0.024478	0.552684	0.172195	0.002908	0.005251	0.406278	0.005238	0.567975	0.5357	0.349707	0.512936	0.30218	0.60812
Area Under Cross-Correlation	0.066	0.146472	15.6905	38.4203	27.6382	39.8233	6.21844	0.003083	0.150139	0.000306	0.002417	0.060528	50.3882	1.18011	0.001722	0.000389	12.1758	0.141917	72.0496	50.8296	10.2665	28.2134	8.50339	73.8625
Width at Half Height of Normalized Cross-Correlation	1	114	41	43	40	40	41	1	93	40	28	60	40	44	61	13	42	115	34	44	50	47	55	35
Width at Half Height of Cross-Correlation	2	958	292	412	447	534	422	1	536	40	79	698	415	491	86	13	272	1024	440	451	342	426	344	547
Synchrony Index	0.044228	0.11148	0.804806	0.823359	0.81584	0.855325	0.466864	0.012846	0.403574	0.002501	0.007896	0.05688	0.875434	0.273562	0.006494	0.00783	0.742832	0.037198	0.890392	0.888445	0.63976	0.844923	0.627364	0.897537
Measurement	A1_11	A1_12	A1_13	A1_14	A1_21	A1_22	A1_23	A1_24	A1_31	A1_32	A1_33	A1_34	A1_41	A1_42	A1_43	A1_44	A2_11	A2_12	A2_13	A2_14	A2_21	A2_22	A2_23	A2_24	A2_31	A2_32	A2_33	A2_34	A2_41	A2_42	A2_43	A2_44	A3_11	A3_12	A3_13	A3_14	A3_21	A3_22	A3_23	A3_24	A3_31	A3_32	A3_33	A3_34	A3_41	A3_42	A3_43	A3_44	A4_11
Number of Spikes	415	90	191	119	86	301	888	7	6	1063	495	374	1	1142	104	254	340	16	63	64	547	128	973	149	2	15	399	392	5	560	596	197	4537	900	1316	1674	116	290	3672	1662	711	0	977	1796	1056	2194	704	0	5532
Mean Firing Rate (Hz)	1.38333	0.3	0.636667	0.396667	0.286667	1.00333	2.96	0.023333	0.02	3.54333	1.65	1.24667	0.003333	3.80667	0.346667	0.846667	1.13333	0.053333	0.21	0.213333	1.82333	0.426667	3.24333	0.496667	0.006667	0.05	1.33	1.30667	0.016667	1.86667	1.98667	0.656667	15.1233	3	4.38667	5.58	0.386667	0.966667	12.24	5.54	2.37	0	3.25667	5.98667	3.52	7.31333	2.34667	0	18.44
ISI Coefficient of Variation	1.20099	1.59823	1.90356	1.94121	0.970981	0.761963	2.32268			0.902018	1.71759	0.960767		1.26792	1.97293	0.982537	3.04933		1.2684	1.25035	3.10213	1.76568	3.26162	1.71274			1.64727	3.09697		1.77266	1.45305	1.724	8.3232	6.57982	7.92245	5.39347	2.29947	3.77973	2.55046	8.44521	5.90354		6.94202	9.09022	7.21081	7.23748	5.76463		8.15411
Number of Bursts	3	0	0	0	0	0	6	0	0	5	0	0	0	21	0	0	21	0	0	0	24	1	28	2	0	0	9	21	0	4	12	2	23	19	23	23	13	19	37	22	21	0	19	19	21	19	20	0	27
Burst Duration - Avg (s)	0.231787						0.267707			0.185328				0.253238			0.258693				0.403093	0.17216	1.20464	0.19884			0.207538	0.349227		0.183	0.25284	0.18748	1.40543	0.553339	0.586477	0.744984	0.133865	0.220472	0.809885	0.678996	0.374415		0.590413	0.807006	0.536408	0.953457	0.427116		1.14087
Burst Duration - Std (s)	0.052668						0.113134			0.05402				0.10106			0.13562				0.156574		0.424943	0.045085			0.06752	0.185971		0.04453	0.071082	0.057756	0.600843	0.114107	0.225091	0.281798	0.054963	0.083924	0.530365	0.226195	0.130243		0.090144	0.130076	0.160819	0.092683	0.113361		0.356642
Number of Spikes per Burst - Avg	6.33333						5.83333			5.2				5.85714			8.76191				9.375	5	25.5	5			6	10.2381		5.5	6.66667	5	189.043	44.6842	54.913	60.6087	6.84615	13.6842	74.6216	73.7273	31.7619		49.6316	92	48.5238	110.684	32.7		199.556
Number of Spikes per Burst - Std	1.52753						1.16904			0.447214				1.23635			3.12897				3.42386		9.02055	0			2	4.34632		0.57735	1.43548	0	86.4478	7.24992	23.7313	26.2674	1.81871	2.9824	66.5918	28.4993	9.63797		6.74298	8.73053	15.0087	8.02117	7.32048		69.3127
Mean ISI within Burst - Avg	0.044109						0.053976			0.043877				0.052345			0.033182				0.049497	0.04304	0.051208	0.04971			0.043533	0.037111		0.040447	0.045151	0.04687	0.012482	0.012709	0.014167	0.018012	0.025151	0.017395	0.027996	0.012868	0.014054		0.012253	0.008849	0.012885	0.008718	0.014156		0.008293
Mean ISI within Burst - Std	0.005012						0.012997			0.010962				0.017178			0.009539				0.013339		0.009846	0.011271			0.014392	0.007333		0.006306	0.008801	0.014439	0.012401	0.001763	0.008818	0.013941	0.013143	0.00561	0.020835	0.011897	0.008341		0.001963	0.001015	0.005845	0.00088	0.004457		0.007807
Median ISI within Burst - Avg	0.04528						0.058293			0.04528				0.049897			0.029349				0.04858	0.04288	0.05412	0.05388			0.042702	0.033817		0.0393	0.04302	0.04808	0.008522	0.007208	0.008963	0.013144	0.023785	0.009789	0.026365	0.009967	0.008358		0.006674	0.004931	0.008343	0.004766	0.009044		0.005502
Median ISI within Burst - Std	0.009553						0.01545			0.01729				0.022298			0.013951				0.019744		0.009936	0.013746			0.017869	0.011665		0.014	0.01072	0.013237	0.01179	0.00191	0.008066	0.017219	0.014374	0.003657	0.024587	0.01555	0.005539		0.001763	0.000617	0.006721	0.000624	0.005251		0.006432
Inter-Burst Interval - Avg (s)	88.0306						27.1268			51.141				14.5525			14.3841				12.4981		10.6452	117.695			30.9792	14.3769		78.3654	26.138	170.26	12.8269	15.5965	12.7583	12.7594	23.3952	15.5958	7.83763	13.3675	14.0569		15.5959	15.5958	14.0377	15.5958	14.776		11.3978
Inter-Burst Interval - Std (s)	4.41246						12.2795			35.4622				10.4994			7.07955				6.089		4.74486				27.5825	10.384		34.7678	23.7431		5.74612	1.8817	6.08143	6.04277	8.93516	1.88012	6.48439	5.56202	5.00462		1.88034	1.88207	4.94129	1.89987	3.90668		3.9117
Burst Frequency (Hz)	0.01						0.02			0.016667				0.07			0.07				0.08	0.003333	0.093333	0.006667			0.03	0.07		0.013333	0.04	0.006667	0.076667	0.063333	0.076667	0.076667	0.043333	0.063333	0.123333	0.073333	0.07		0.063333	0.063333	0.07	0.063333	0.066667		0.09
IBI Coefficient of Variation	0.050124						0.452672			0.693421				0.721483			0.492178				0.487193		0.445729				0.890355	0.722269		0.443663	0.908377		0.447975	0.120648	0.476663	0.473595	0.381923	0.120553	0.827341	0.416085	0.356026		0.120566	0.120678	0.352001	0.12182	0.264394		0.343198
Normalized Duration IQR							0.4			0.228571				0.510638			0.697674				0.419753		0.594595				0.243902	1.12727		0.064516	0.355556		0.170213	0.35514	0.32	0.409938	0.347826	0.651163	1.33333	0.190476	0.48		0.214876	0.266667	0.212389	0.139037	0.26506		0.11336
Burst Percentage	4.57831	0	0	0	0	0	3.94144	0	0	2.44591	0	0	0	10.7706	0	0	54.1176	0	0	0	41.1335	3.90625	73.3813	6.71141	0	0	13.5338	54.8469	0	3.92857	13.4228	5.07614	95.8343	94.3333	95.9726	83.2736	76.7241	89.6552	75.1906	97.5933	93.8115		96.52	97.3274	96.4962	95.8523	92.8977		97.397
[truncated: 335 more columns]

## Sheet: Wash1
Investigator:
Recording Name: 2023-9-7_Sleep-AD_plate5	0_wash
Description:
Maestro Edge (Maestro-) Settings
Original File Time	2023-09-07 20:30:00
Sampling Frequency	NaN Hz
Voltage Scale	-5.484861781483107E-08 V/sample
Experiment Start Time	2023-09-07 16:34:14
Referencing Method	Median
Analog Mode Setting	Neural Spikes
Plate Type	CytoView MEA 24
Digital Low Pass Filter	3 kHz Kaiser Window
Digital High Pass Filter	200 Hz IIR
Temperature Set Point	37.0 Degrees C
Current Temperature	37.0 Degrees C
Heater Power	On
Legacy Heating Mode	Off
Barcode Plate Type	TwentyFourWell
Plate Serial Number	100-4516
CO2 Conc. Set Point	0.05
Actual CO2 Conc.	0.05
Gas Mixer Status	Regulating
AxIS Version	3.9.1.1
Maestro Edge (Maestro-) Firmware	3.9.1.1
Maestro Edge (Maestro-) BioCore Version	BioCore 4B
AxIS Batch Process
AxIS Version	3.9.1.1
File Name	2023-9-7_Sleep-AD_plate5,0_wash(001).raw
Plate Type	CytoView MEA 24
Requested File Section	30s to 5m30s
Actual File Section Run	30s to 5m30s
Recording Offset from File Start	30s
Spike Detector Settings
Method	Adaptive Threshold Crossing
Threshold	6
Threshold Status	Variable
Threshold Crossing Only	TRUE
Pre-Spike Duration	0.84 ms
Post-Spike Duration	2.16 ms
Coincident Event Filter	Default (Well)
Coincidence Occurrence Threshold	4 Electrodes
Coincidence Event Window	160 µs
Allow Sample Overlap	FALSE
Spike Count Interval	1 s
Burst Detector Settings
Burst Detection Algorithm	Inter-Spike Interval (ISI) Threshold
Maximum Inter-Spike Interval	100 ms
Minimum Number of Spikes	5
Enable Network Burst Detection	TRUE
Maximum Inter-Spike Interval (network bursts)	100 ms
Minimum Number of Spikes (network bursts)	50
Minimum Participating Electrodes (%)	35
Synchrony Window	20 ms
Statistics Compiler Settings
Include Treatment Statistics	TRUE
Include Well Statistics	TRUE
Minimum Spike Rate for Active Electrode	5 spikes/minute
Well Information
Well	A1	A2	A3	A4	A5	A6	B1	B2	B3	B4	B5	B6	C1	C2	C3	C4	C5	C6	D1	D2	D3	D4	D5	D6
Active	TRUE	TRUE	TRUE	TRUE	TRUE	TRUE	TRUE	TRUE	TRUE	TRUE	TRUE	TRUE	TRUE	TRUE	TRUE	TRUE	TRUE	TRUE	TRUE	TRUE	TRUE	TRUE	TRUE	TRUE
Well Coloring	#FF007F	#FF007F	#8F26FF	#000000	#00EDED	#8F26FF	#00FF00	#FF007F	#00EDED	#FFE700	#FFE700	#FF007F	#00FF00	#8F26FF	#FFE700	#000000	#00FF00	#FFE700	#00EDED	#00EDED	#000000	#00FF00	#000000	#8F26FF
Control	FALSE	FALSE	FALSE	FALSE	FALSE	FALSE	FALSE	FALSE	FALSE	FALSE	FALSE	FALSE	FALSE	FALSE	FALSE	FALSE	FALSE	FALSE	FALSE	FALSE	FALSE	FALSE	FALSE	FALSE
Treatment	B	B	E		D	E	A	B	D	C	C	B	A	E	C		A	C	D	D		A		E
Concentration
Additional Information
Analysis Start (s):	30
Analysis Duration (s):	300
Well Averages	A1	A2	A3	A4	A5	A6	B1	B2	B3	B4	B5	B6	C1	C2	C3	C4	C5	C6	D1	D2	D3	D4	D5	D6
Treatment/ID	CNQX	CNQX			DMSO		AP5	CNQX	DMSO	AP5+CNQX	AP5+CNQX	CNQX	AP5		AP5+CNQX		AP5	AP5+CNQX	DMSO	DMSO		AP5
Number of Spikes	10931	17283	30988	43481	35165	50364	21791	7717	34446	5458	6119	20993	70495	36478	10770	20882	47842	30369	67602	51833	22687	46510	23482	68802
Mean Firing Rate (Hz)	2.27729	3.60062	6.45583	9.05854	7.32604	10.4925	4.53979	1.60771	7.17625	1.13708	1.27479	4.37354	14.6865	7.59958	2.24375	4.35042	9.96708	6.32688	14.0838	10.7985	4.72646	9.68958	4.89208	14.3338
Number of Active Electrodes	14	15	14	16	15	16	16	11	13	15	14	16	16	16	13	16	16	15	16	16	16	16	16	16
Weighted Mean Firing Rate (Hz)	2.59714	3.83711	7.3781	9.05854	7.81444	10.4925	4.53979	2.33182	8.82641	1.20933	1.45381	4.37354	14.6865	7.59958	2.74949	4.35042	9.96708	6.74867	14.0838	10.7985	4.72646	9.68958	4.89208	14.3338
ISI Coefficient of Variation - Avg	2.22891	3.78582	5.94476	7.68002	6.20298	6.93439	3.62628	2.19833	3.94123	1.73002	1.68502	3.52147	8.31386	4.45093	2.22577	4.67332	5.26323	3.23796	6.28458	7.23192	4.25137	6.52415	4.87191	8.28884
Number of Bursts	324	430	415	448	379	450	305	203	478	228	207	500	596	355	285	650	706	606	540	443	365	526	400	493
Number of Bursting Electrodes	13	14	14	16	15	16	13	9	10	8	11	16	16	13	7	16	16	13	16	16	15	16	16	16
Burst Duration - Avg (s)	0.423042	0.556693	0.5982	0.755398	0.720328	0.879364	0.446788	0.470251	0.530164	0.319065	0.296978	0.459578	0.852421	0.662868	0.50509	0.4506	0.519752	0.597561	0.78124	0.85138	0.510004	0.812038	0.503549	0.85284
Burst Duration - Std (s)	0.117157	0.221399	0.240704	0.287008	0.309788	0.274245	0.429794	0.208802	0.280419	0.136626	0.105225	0.236093	0.195396	0.429231	0.237353	0.176859	0.238766	0.448603	0.158992	0.201495	0.321112	0.194626	0.413641	0.163248
Number of Spikes per Burst - Avg	16.6965	30.7838	67.0157	94.228	90.9903	104.074	53.9032	22.2379	53.6475	10.0729	8.25193	26.8186	114.847	77.4417	25.2464	28.5759	60.6438	35.0959	121.068	112.423	44.8819	83.9376	51.6073	140.63
Number of Spikes per Burst - Std	8.62075	20.716	47.2115	63.0386	67.348	53.3201	76.0582	14.4963	41.0517	5.07122	5.45405	20.9194	48.7281	70.27	17.6645	17.2816	41.2728	35.7947	41.3901	50.2131	39.3465	34.5091	76.8127	57.1316
Mean ISI within Burst - Avg	0.033169	0.024915	0.013329	0.012601	0.013066	0.01595	0.018123	0.02831	0.017876	0.038621	0.04795	0.026843	0.010512	0.019023	0.027553	0.020502	0.014172	0.02836	0.011431	0.011481	0.018446	0.014904	0.018948	0.009802
Mean ISI within Burst - Std	0.007912	0.008992	0.005407	0.006075	0.006967	0.007633	0.007651	0.009682	0.010158	0.011258	0.01244	0.010878	0.004015	0.008774	0.006263	0.00338	0.006315	0.009292	0.006804	0.004831	0.007652	0.007391	0.006916	0.007669
Median ISI within Burst - Avg	0.029309	0.020445	0.009198	0.008495	0.009128	0.012188	0.013485	0.023366	0.013014	0.036891	0.046087	0.022339	0.00711	0.014696	0.023034	0.015138	0.009839	0.024593	0.008794	0.008015	0.013909	0.010645	0.014105	0.007245
Median ISI within Burst - Std	0.009889	0.010362	0.005312	0.005292	0.006146	0.008221	0.006851	0.010646	0.010162	0.014843	0.014515	0.012141	0.003785	0.00848	0.007633	0.003206	0.005647	0.01092	0.006738	0.004857	0.008559	0.008043	0.007089	0.007705
Inter-Burst Interval - Avg (s)	14.7221	13.5765	10.5729	10.4193	11.9055	11.448	15.878	12.928	8.89202	20.5114	48.6227	24.8214	8.07388	16.4343	30.993	7.44253	6.89884	8.37943	9.80451	10.7308	14.5289	9.86623	13.2253	10.6367
Inter-Burst Interval - Std (s)	11.3861	15.027	2.23163	1.18603	1.41309	2.57375	14.5434	4.92678	7.50141	36.6299	62.2782	31.1972	0.805912	16.1382	65.2363	0.810071	1.04747	5.8775	2.10096	1.14468	8.03848	1.83996	6.67413	2.14939
Burst Frequency - Avg (Hz)	0.083077	0.102381	0.09881	0.093333	0.084222	0.09375	0.078205	0.075185	0.159333	0.095	0.062727	0.104167	0.124167	0.091026	0.135714	0.135417	0.147083	0.155385	0.1125	0.092292	0.081111	0.109583	0.083333	0.102708
Burst Frequency - Std (Hz)	0.02986	0.032958	0.01994	0.009963	0.013061	0.032521	0.036909	0.033045	0.096645	0.075172	0.079019	0.068966	0.017192	0.038763	0.060022	0.013046	0.026829	0.064986	0.058278	0.0114	0.036638	0.037651	0.021739	0.043838
Normalized Duration IQR - Avg	0.546626	0.434037	0.282945	0.223797	0.29821	0.638743	0.420423	0.276017	0.608429	0.647746	0.508314	0.347051	0.230004	0.43657	0.503286	0.469615	0.330981	0.532405	0.408827	0.203859	0.587689	0.545901	0.451064	0.345059
Normalized Duration IQR - Std	0.27249	0.212385	0.211092	0.15825	0.258549	1.2366	0.256839	0.122425	0.896917	0.199342	0.243215	0.26496	0.206071	0.297068	0.206413	0.15909	0.253287	0.312811	0.847638	0.166124	0.599684	1.14575	0.253898	0.675074
IBI Coefficient of Variation - Avg	0.453181	0.368678	0.224558	0.234037	0.226375	0.350936	0.371011	0.3333	0.350242	0.578242	0.673305	0.354646	0.24168	0.458158	0.345124	0.350549	0.210119	0.50158	0.27199	0.239884	0.291454	0.315529	0.298179	0.207718
IBI Coefficient of Variation - Std	0.142828	0.163769	0.19733	0.115117	0.195666	0.230166	0.287545	0.154404	0.352948	0.248217	0.134521	0.295107	0.138974	0.209786	0.12151	0.10551	0.204215	0.312924	0.322112	0.168973	0.255665	0.199293	0.151435	0.258332
Burst Percentage - Avg	43.5935	64.3897	92.2988	94.3769	92.2623	93.2651	60.2286	36.1379	56.6322	22.8068	19.9697	65.9792	97.7948	64.9973	30.4077	88.225	92.5356	64.747	94.2128	95.0941	75.9454	92.8595	77.7771	96.7472
Burst Percentage - Std	27.7278	33.4459	9.47487	12.0521	9.32725	5.2201	38.9198	36.1864	45.5827	32.3509	24.6172	35.6883	1.8268	39.295	39.8658	6.56786	6.56964	33.5232	4.12846	3.53559	27.9504	5.37242	21.8642	3.75094
Number of Network Bursts	23	31	28	27	23	22	29	26	44	43	43	40	34	28	43	36	42	48	34	25	25	27	24	26
Network Burst Frequency (Hz)	0.076667	0.103333	0.093333	0.09	0.076667	0.073333	0.096667	0.086667	0.146667	0.143333	0.143333	0.133333	0.113333	0.093333	0.143333	0.12	0.14	0.16	0.113333	0.083333	0.083333	0.09	0.08	0.086667
Network Burst Duration - Avg (sec)	1.89403	1.51967	1.43893	1.36409	1.52682	2.659	1.41179	1.1015	1.9382	1.09369	1.17868	1.4688	1.61007	2.10897	1.2986	1.30865	1.61342	3.12252	2.78385	1.86349	1.66193	2.11728	1.81633	1.84731
Network Burst Duration - Std (sec)	0.436624	0.21109	0.234498	0.120506	0.189525	0.572532	0.099702	0.136071	0.394235	0.163356	0.212825	0.26878	0.157788	0.312239	0.188125	0.149379	0.426196	0.406131	0.965184	0.326134	0.282878	0.329128	0.173092	0.363438
Number of Spikes per Network Burst - Avg	317.043	509.935	1031.68	1593.93	1455.83	2146.5	730	222.269	746.886	103.814	106.581	486.15	2036.32	1244.43	221.465	565.722	1094.4	615.271	1905.85	1995.08	831.88	1615.48	919.167	2541
Number of Spikes per Network Burst - Std	26.6875	22.5698	28.4866	43.5792	53.1025	64.043	25.8305	20.3618	24.8092	11.5681	12.642	26.0498	36.9223	39.3036	18.9754	21.2745	27.82	82.1653	951.654	47.1442	26.9851	45.8152	27.2104	110.628
Number of Elecs Participating in Burst - Avg	14.3043	15.0968	14	16	15	16	15.2759	10.4231	12.1364	13.4186	12.7209	15.925	16	15.3571	11.9302	16	16	13.8958	14.8824	16	16	16	15.9583	16
Number of Elecs Participating in Burst - Std	0.63495	0.650889	0	0	0	0	0.648986	1.02657	1.00211	1.43481	1.05392	0.266747	0	0.731021	1.404	0	0	1.38748	2.25314	0	0	0	0.204124	0
Number of Spikes per Network Burst per Channel - Avg	22.2097	33.8426	73.6913	99.6204	97.0551	134.156	47.862	21.5018	61.9595	7.80061	8.41065	30.5371	127.27	81.2145	18.8029	35.3576	68.4003	44.0774	119.559	124.692	51.9925	100.968	57.6056	158.812
Number of Spikes per Network Burst per Channel - Std	2.17051	2.16145	2.03476	2.7237	3.54017	4.00268	2.50316	2.72262	5.55561	1.03819	1.02528	1.73281	2.30764	4.70316	2.58865	1.32966	1.73875	5.62142	58.5981	2.94651	1.68657	2.86345	1.80527	6.91423
Network Burst Percentage	66.7094	91.4656	93.22	98.9766	95.2197	93.7634	97.1502	74.8866	95.4044	81.7882	74.8979	92.6309	98.2126	95.5206	88.4215	97.529	96.0767	97.2472	95.8537	96.2263	91.6692	93.782	93.9443	96.0234
Network IBI Coefficient of Variation	0.122822	0.037453	0.061735	0.045473	0.050813	0.090418	0.042469	0.146466	0.10272	0.044537	0.060767	0.057388	0.035745	0.068453	0.048788	0.032003	0.085427	0.071654	0.433785	0.046624	0.067635	0.063263	0.031896	0.077709
Network ISI Coefficient of Variation	2.18576	6.03462	6.10177	16.0419	9.0397	6.00087	9.46613	3.19641	6.03118	2.96219	2.60649	6.81336	12.7462	7.28794	5.98792	9.11441	6.66365	5.11008	6.29434	10.1296	5.82078	5.49695	8.11231	8.88864
Network Normalized Duration IQR	0.337731	0.135593	0.145455	0.139194	0.136519	0.339468	0.070671	0.195349	0.301299	0.186047	0.274678	0.254417	0.114286	0.17866	0.197719	0.093385	0.434783	0.1344	0.35524	0.126722	0.123839	0.181818	0.071625	0.160458
Area Under Normalized Cross-Correlation	0.11582	0.153345	0.38773	0.524195	0.41524	0.473958	0.290397	0.078889	0.21861	0.052313	0.044916	0.159318	0.554319	0.328806	0.074354	0.371211	0.485313	0.118179	0.538083	0.537039	0.313876	0.52288	0.281323	0.607682
Area Under Cross-Correlation	1.35672	4.97703	25.089	47.8268	33.0724	58.5004	9.27839	0.886222	15.162	0.276389	0.260639	6.85242	94.0057	23.483	1.19114	10.5518	45.501	7.58442	101.629	67.8101	12.6432	48.1326	12.5586	109.233
Width at Half Height of Normalized Cross-Correlation	6	85	52	38	44	49	47	38	46	124	98	67	37	41	77	66	38	69	45	44	58	49	59	35
Width at Half Height of Cross-Correlation	442	538	362	421	404	481	434	445	409	574	521	476	446	476	535	278	337	595	536	414	331	418	359	488
Synchrony Index	0.316705	0.47387	0.819713	0.834949	0.817168	0.873617	0.500915	0.210091	0.442902	0.14754	0.154672	0.513848	0.89822	0.535965	0.175818	0.731793	0.796902	0.452492	0.904443	0.899356	0.649308	0.871012	0.667421	0.918432
Measurement	A1_11	A1_12	A1_13	A1_14	A1_21	A1_22	A1_23	A1_24	A1_31	A1_32	A1_33	A1_34	A1_41	A1_42	A1_43	A1_44	A2_11	A2_12	A2_13	A2_14	A2_21	A2_22	A2_23	A2_24	A2_31	A2_32	A2_33	A2_34	A2_41	A2_42	A2_43	A2_44	A3_11	A3_12	A3_13	A3_14	A3_21	A3_22	A3_23	A3_24	A3_31	A3_32	A3_33	A3_34	A3_41	A3_42	A3_43	A3_44	A4_11
Number of Spikes	1440	709	212	617	535	645	849	22	35	1516	564	843	1	2260	162	521	2145	214	805	614	1409	1734	706	1397	16	149	1529	2472	28	803	1989	1273	5941	1434	1893	2926	203	463	4533	2284	1305	0	1440	2921	1453	3176	1016	0	6004
Mean Firing Rate (Hz)	4.8	2.36333	0.706667	2.05667	1.78333	2.15	2.83	0.073333	0.116667	5.05333	1.88	2.81	0.003333	7.53333	0.54	1.73667	7.15	0.713333	2.68333	2.04667	4.69667	5.78	2.35333	4.65667	0.053333	0.496667	5.09667	8.24	0.093333	2.67667	6.63	4.24333	19.8033	4.78	6.31	9.75333	0.676667	1.54333	15.11	7.61333	4.35	0	4.8	9.73667	4.84333	10.5867	3.38667	0	20.0133
ISI Coefficient of Variation	2.29283	4.4178	2.7146	2.99019	2.77568	1.1315	2.82255		1.43852	1.32803	2.13757	1.71441		1.89518	1.97795	1.56788	7.07348	2.32709	4.55319	3.89065	4.95229	4.24181	2.19693	3.30206		1.85969	3.78724	6.71979	1.05928	3.16873	2.85616	4.79893	6.30607	6.75941	7.69606	4.67429	2.48068	3.86139	2.62732	7.47769	6.34353		6.68622	9.06407	6.44792	7.09306	5.70894		11.8047
Number of Bursts	27	27	17	27	24	22	37	0	0	28	26	24	0	41	4	20	33	12	37	35	34	37	36	36	0	4	34	32	0	32	35	33	28	31	29	33	18	28	47	28	29	0	30	29	28	28	29	0	27
Burst Duration - Avg (s)	0.65493	0.52741	0.26536	0.42072	0.418513	0.29536	0.444417			0.428383	0.372425	0.512657		0.555329	0.32418	0.279868	0.81048	0.236293	0.436819	0.358315	0.678558	0.717812	0.355011	0.581027		0.1865	0.692398	0.92505		0.455282	0.715328	0.644822	1.10194	0.497419	0.613379	0.78392	0.133347	0.25472	0.696121	0.70368	0.530422		0.512187	0.707749	0.590403	0.817531	0.431989		1.20825
Burst Duration - Std (s)	0.231654	0.189894	0.122075	0.178778	0.132738	0.148625	0.177517			0.163147	0.159156	0.196846		0.326886	0.13447	0.146331	0.230227	0.115038	0.209325	0.149627	0.196441	0.277273	0.190414	0.201161		0.075095	0.192121	0.186424		0.15548	0.233096	0.195515	0.087254	0.139479	0.120164	0.275086	0.054941	0.090158	0.381702	0.084105	0.124652		0.13117	0.147795	0.09404	0.076151	0.112978		0.085528
Number of Spikes per Burst - Avg	34.8148	23.4815	7.17647	16.2222	15.3333	9.22727	12.2432			18.8929	14.2308	18		30.7317	8	8.7	63.1515	7.25	19.4865	14.2286	35.2353	40.0541	9.69444	26.7222		5.75	38.9118	74.2812		16.2812	44.7143	35.2121	196.536	45.3871	64.3448	65.0909	8.16667	15.2857	77.8298	80.1429	43.8621		46.6	99.6552	50.4643	110.786	34.069		220.148
Number of Spikes per Burst - Std	13.923	8.71502	2.78916	6.64098	4.72428	3.7535	6.08918			7.34009	5.4355	5.8903		23.2433	1.63299	3.84023	15.9729	2.22077	8.9772	5.06479	10.1027	15.542	4.43891	9.99317		0.5	11.7612	14.543		5.08784	15.5347	9.32657	6.64709	13.9348	13.151	26.611	2.33263	3.75013	60.3055	8.7378	8.96312		12.1332	20.3387	5.0807	6.72396	7.65287		8.70324
Mean ISI within Burst - Avg	0.022182	0.02504	0.043226	0.028492	0.030583	0.036605	0.04524			0.025657	0.028873	0.030379		0.031702	0.046605	0.036612	0.013356	0.037118	0.024448	0.028062	0.020781	0.020006	0.041	0.024812		0.038711	0.019667	0.013375		0.03022	0.018319	0.018934	0.005634	0.013692	0.010352	0.018094	0.019648	0.018285	0.02502	0.008934	0.01316		0.012897	0.007663	0.011991	0.007465	0.013769		0.005516
Mean ISI within Burst - Std	0.009172	0.006547	0.011423	0.005489	0.008469	0.011403	0.01525			0.007923	0.008795	0.005904		0.020358	0.017907	0.010078	0.002521	0.010752	0.006448	0.007726	0.0069	0.005964	0.008916	0.009398		0.013347	0.005611	0.004467		0.006324	0.008379	0.004413	0.000382	0.009019	0.003717	0.017134	0.010151	0.00641	0.022649	0.001026	0.004954		0.007318	0.002703	0.001895	0.000751	0.005031		0.00037
Median ISI within Burst - Avg	0.017689	0.019253	0.040776	0.023138	0.02515	0.033633	0.04179			0.019429	0.024954	0.023687		0.028806	0.04964	0.033076	0.008885	0.037013	0.01829	0.021824	0.015038	0.01496	0.040978	0.019038		0.0349	0.013042	0.009108		0.02518	0.013703	0.014276	0.003437	0.008963	0.006488	0.012856	0.016609	0.01174	0.022788	0.005294	0.007374		0.008515	0.004891	0.006686	0.004437	0.008692		0.003342
Median ISI within Burst - Std	0.010732	0.008228	0.015854	0.008422	0.010022	0.01445	0.018896			0.010055	0.011893	0.006939		0.024613	0.02199	0.013009	0.001657	0.010122	0.006655	0.008577	0.008315	0.007228	0.014538	0.011261		0.01038	0.004729	0.005403		0.007501	0.010353	0.004342	0.000169	0.008117	0.004816	0.018514	0.010741	0.004802	0.024686	0.000604	0.005232		0.007986	0.002448	0.001412	0.000419	0.004113		0.000105
Inter-Burst Interval - Avg (s)	10.9127	10.9055	17.7214	10.913	12.3354	13.4952	7.90247			10.5067	11.3454	12.3289		7.12822	51.5555	14.3364	9.05778	21.9251	8.05332	8.52625	8.78228	8.05143	8.01168	8.29824		64.2958	8.78338	9.35048		9.35258	8.52479	9.05739	10.7987	9.71937	10.4141	9.10453	17.1524	10.7994	6.33706	10.799	10.4129		10.0547	10.4161	10.7994	10.7992	10.4138		10.7706
Inter-Burst Interval - Std (s)	4.73988	4.79657	8.98138	4.84745	3.13886	5.05949	5.40064			4.56691	4.49695	3.10781		5.46761	23.7487	6.34525	2.21691	17.7109	3.47567	3.80213	2.62074	3.36766	4.22245	3.20459		24.135	2.59036	1.59872		1.65063	2.89167	2.21521	0.450454	3.14977	1.98385	3.50714	9.38485	0.423033	4.1775	0.428503	1.99831		2.69223	1.94369	0.422615	0.415314	2.01251		0.497808
Burst Frequency (Hz)	0.09	0.09	0.056667	0.09	0.08	0.073333	0.123333			0.093333	0.086667	0.08		0.136667	0.013333	0.066667	0.11	0.04	0.123333	0.116667	0.113333	0.123333	0.12	0.12		0.013333	0.113333	0.106667		0.106667	0.116667	0.11	0.093333	0.103333	0.096667	0.11	0.06	0.093333	0.156667	0.093333	0.096667		0.1	0.096667	0.093333	0.093333	0.096667		0.09
IBI Coefficient of Variation	0.434346	0.439831	0.50681	0.444191	0.25446	0.37491	0.683412			0.434667	0.396368	0.252074		0.767037	0.460644	0.442597	0.244752	0.807792	0.431582	0.445932	0.298413	0.418269	0.527036	0.386178		0.375374	0.294916	0.170977		0.176489	0.339207	0.244575	0.041714	0.324072	0.190496	0.385209	0.547144	0.039172	0.659217	0.03968	0.191907		0.267757	0.186603	0.039133	0.038458	0.193254		0.046219
Normalized Duration IQR	0.344828	0.543689	0.472727	0.698795	0.390805	1.11111	0.698795			0.351648	0.53012	0.485981		0.88189	0	0.595745	0.222222	0.731707	0.688172	0.769231	0.217687	0.355828	0.622951	0.4		0.592593	0.20979	0.149733		0.421053	0.261438	0.434109	0.083721	0.304762	0.110236	0.236686	0.551724	0.530612	0.824859	0.143885	0.149533		0.23301	0.176871	0.235294	0.121212	0.258824		0.107884
Burst Percentage	65.2778	89.4217	57.5472	70.9887	68.785	31.4729	53.3569	0	0	34.8945	65.6028	51.2456	0	55.7522	19.7531	33.3973	97.1562	40.6542	89.5652	81.1075	85.0248	85.4671	49.4334	68.8618	0	15.4362	86.5271	96.157	0	64.8817	78.6828	91.2804	92.6275	98.1172	98.5737	73.4108	72.4138	92.4406	80.6971	98.2487	97.4713		97.0833	98.9387	97.2471	97.67	97.2441		99.0007
[truncated: 335 more columns]

## Sheet: Wash2
Investigator:
Recording Name: 2023-9-8_Sleep-AD_plate5	0_wash
Description:
Maestro Edge (Maestro-) Settings
Original File Time	2023-09-08 20:00:00
Sampling Frequency	NaN Hz
Voltage Scale	-5.484861781483107E-08 V/sample
Experiment Start Time	2023-09-08 14:10:08
Referencing Method	Median
Analog Mode Setting	Neural Spikes
Plate Type	CytoView MEA 24
Digital Low Pass Filter	3 kHz Kaiser Window
Digital High Pass Filter	200 Hz IIR
Temperature Set Point	37.0 Degrees C
Current Temperature	37.0 Degrees C
Heater Power	On
Legacy Heating Mode	Off
Barcode Plate Type	TwentyFourWell
Plate Serial Number	100-4516
CO2 Conc. Set Point	0.05
Actual CO2 Conc.	0.05
Gas Mixer Status	Regulating
AxIS Version	3.9.1.1
Maestro Edge (Maestro-) Firmware	3.9.1.1
Maestro Edge (Maestro-) BioCore Version	BioCore 4B
AxIS Batch Process
AxIS Version	3.9.1.1
File Name	2023-9-8_Sleep-AD_plate5,0_wash(001).raw
Plate Type	CytoView MEA 24
Requested File Section	30s to 5m30s
Actual File Section Run	30s to 5m30s
Recording Offset from File Start	30s
Spike Detector Settings
Method	Adaptive Threshold Crossing
Threshold	6
Threshold Status	Variable
Threshold Crossing Only	TRUE
Pre-Spike Duration	0.84 ms
Post-Spike Duration	2.16 ms
Coincident Event Filter	Default (Well)
Coincidence Occurrence Threshold	4 Electrodes
Coincidence Event Window	160 µs
Allow Sample Overlap	FALSE
Spike Count Interval	1 s
Burst Detector Settings
Burst Detection Algorithm	Inter-Spike Interval (ISI) Threshold
Maximum Inter-Spike Interval	100 ms
Minimum Number of Spikes	5
Enable Network Burst Detection	TRUE
Maximum Inter-Spike Interval (network bursts)	100 ms
Minimum Number of Spikes (network bursts)	50
Minimum Participating Electrodes (%)	35
Synchrony Window	20 ms
Statistics Compiler Settings
Include Treatment Statistics	TRUE
Include Well Statistics	TRUE
Minimum Spike Rate for Active Electrode	5 spikes/minute
Well Information
Well	A1	A2	A3	A4	A5	A6	B1	B2	B3	B4	B5	B6	C1	C2	C3	C4	C5	C6	D1	D2	D3	D4	D5	D6
Active	TRUE	TRUE	TRUE	TRUE	TRUE	TRUE	TRUE	TRUE	TRUE	TRUE	TRUE	TRUE	TRUE	TRUE	TRUE	TRUE	TRUE	TRUE	TRUE	TRUE	TRUE	TRUE	TRUE	TRUE
Well Coloring	#FF007F	#FF007F	#8F26FF	#000000	#00EDED	#8F26FF	#00FF00	#FF007F	#00EDED	#FFE700	#FFE700	#FF007F	#00FF00	#8F26FF	#FFE700	#000000	#00FF00	#FFE700	#00EDED	#00EDED	#000000	#00FF00	#000000	#8F26FF
Control	FALSE	FALSE	FALSE	FALSE	FALSE	FALSE	FALSE	FALSE	FALSE	FALSE	FALSE	FALSE	FALSE	FALSE	FALSE	FALSE	FALSE	FALSE	FALSE	FALSE	FALSE	FALSE	FALSE	FALSE
Treatment	B	B	E		D	E	A	B	D	C	C	B	A	E	C		A	C	D	D		A		E
Concentration
Additional Information
Analysis Start (s):	30
Analysis Duration (s):	300
Well Averages	A1	A2	A3	A4	A5	A6	B1	B2	B3	B4	B5	B6	C1	C2	C3	C4	C5	C6	D1	D2	D3	D4	D5	D6
Treatment/ID	CNQX	CNQX			DMSO		AP5	CNQX	DMSO	AP5+CNQX	AP5+CNQX	CNQX	AP5		AP5+CNQX		AP5	AP5+CNQX	DMSO	DMSO		AP5
Number of Spikes	35530	46670	38756	62426	44788	66736	22221	22880	34162	37878	37308	50916	74688	39107	36664	34034	51245	69249	76093	68243	29631	63561	23844	78445
Mean Firing Rate (Hz)	7.40208	9.72292	8.07417	13.0054	9.33083	13.9033	4.62937	4.76667	7.11708	7.89125	7.7725	10.6075	15.56	8.14729	7.63833	7.09042	10.676	14.4269	15.8527	14.2173	6.17312	13.2419	4.9675	16.3427
Number of Active Electrodes	15	16	14	16	15	16	16	14	15	16	16	16	16	16	16	16	16	15	16	16	16	16	15	16
Weighted Mean Firing Rate (Hz)	7.89156	9.72292	9.22762	13.0054	9.95289	13.9033	4.62937	5.43881	7.58956	7.89125	7.7725	10.6075	15.56	8.14729	7.63833	7.09042	10.676	15.3884	15.8527	14.2173	6.17312	13.2419	5.29422	16.3427
ISI Coefficient of Variation - Avg	4.73076	6.34131	6.32234	8.46731	6.06996	6.23181	5.50632	4.10113	4.26368	6.46434	5.13043	6.63419	8.31022	5.44879	5.31394	6.94511	5.95213	6.63147	6.62936	7.41453	5.06431	5.91397	5.09394	7.67352
Number of Bursts	465	428	439	434	397	716	363	302	487	515	569	563	501	410	578	429	625	727	677	459	460	745	375	476
Number of Bursting Electrodes	15	16	14	16	15	16	16	14	14	16	16	16	16	16	16	16	16	15	16	16	16	16	15	16
Burst Duration - Avg (s)	0.645247	0.859543	0.679792	0.947165	0.85971	0.841289	0.576657	0.518785	0.567186	0.675639	0.5951	0.731434	0.95606	0.665901	0.532021	0.765767	0.603115	0.838115	0.788239	0.934036	0.550147	0.835106	0.542354	0.954793
Burst Duration - Std (s)	0.217706	0.330621	0.228095	0.231479	0.236088	0.258493	0.326812	0.282699	0.401765	0.297455	0.244254	0.179606	0.175112	0.369302	0.274285	0.152165	0.249221	0.19475	0.202204	0.245723	0.310615	0.198756	0.323214	0.195042
Number of Spikes per Burst - Avg	66.4578	105.208	82.0539	138.169	116.829	104.755	57.4136	57.301	64.5219	70.6314	56.1745	91.8228	148.278	77.8178	54.7643	74.9018	78.0756	101.283	129.691	145.545	54.021	99.3151	54.7012	171.188
Number of Spikes per Burst - Std	32.5463	63.7057	51.5656	57.72	62.0011	55.4976	58.3781	45.3788	65.375	47.8892	37.0457	47.1771	45.6788	57.5849	49.6188	31.3245	50.6926	50.3765	52.5533	60.0783	43.8864	37.1724	65.8416	56.6986
Mean ISI within Burst - Avg	0.01613	0.014701	0.011604	0.009254	0.01179	0.020563	0.015723	0.015928	0.019905	0.014183	0.016985	0.01252	0.009755	0.01598	0.015583	0.01333	0.012104	0.01459	0.013437	0.010663	0.016735	0.016018	0.018071	0.009314
Mean ISI within Burst - Std	0.006696	0.008859	0.004861	0.003676	0.009051	0.011792	0.00617	0.00847	0.011689	0.006268	0.006403	0.00789	0.005589	0.007821	0.006528	0.002021	0.006759	0.009507	0.010329	0.006643	0.007098	0.009163	0.006185	0.008885
Median ISI within Burst - Avg	0.011894	0.011028	0.007217	0.005912	0.008617	0.017952	0.010541	0.011558	0.015229	0.009854	0.012844	0.009198	0.007221	0.01157	0.011224	0.00879	0.008121	0.011089	0.011111	0.007644	0.011837	0.012684	0.013052	0.007129
Median ISI within Burst - Std	0.006614	0.008083	0.004445	0.002634	0.009472	0.012697	0.004788	0.007834	0.010415	0.005546	0.00702	0.008138	0.005657	0.007353	0.006487	0.001721	0.006693	0.009526	0.01045	0.006619	0.00733	0.009331	0.005749	0.009001
Inter-Burst Interval - Avg (s)	11.1333	11.6616	9.82986	11.1129	12.0521	9.48248	13.4929	17.9519	29.1646	9.52704	8.06535	9.57268	10.3969	17.9233	9.92189	11.4514	8.60693	7.48763	9.52826	11.0077	11.7033	9.69057	11.9654	11.4139
Inter-Burst Interval - Std (s)	4.6889	2.33041	1.22349	0.42671	2.32454	4.38709	1.10335	13.1663	43.7709	1.01422	1.41248	2.09209	1.79934	23.8645	6.84566	0.706367	1.63067	2.19397	3.35035	1.9467	2.3264	3.77473	1.68003	2.71327
Burst Frequency - Avg (Hz)	0.103333	0.089167	0.104524	0.090417	0.088222	0.149167	0.075625	0.071905	0.115952	0.107292	0.118542	0.117292	0.104375	0.085417	0.120417	0.089375	0.130208	0.161556	0.141042	0.095625	0.095833	0.155208	0.083333	0.099167
Burst Frequency - Std (Hz)	0.046735	0.026063	0.020026	0.003416	0.043184	0.121993	0.006855	0.025975	0.207291	0.009523	0.048319	0.071959	0.035978	0.032062	0.035733	0.005473	0.067632	0.103716	0.130627	0.025697	0.050266	0.17052	0.009759	0.053451
Normalized Duration IQR - Avg	0.685927	0.31369	0.257618	0.159507	0.232825	0.851585	0.405953	0.27762	0.367936	0.267511	0.428657	0.357256	0.377855	0.546515	0.298214	0.231767	0.40461	0.464184	0.485963	0.317068	0.532527	0.751948	0.424379	0.462552
Normalized Duration IQR - Std	1.17416	0.344505	0.218794	0.105764	0.242921	1.04597	0.391672	0.175584	0.366908	0.161963	0.463144	0.684001	0.876784	0.830357	0.164219	0.058106	0.73807	0.587546	0.693296	0.482481	0.615718	1.02968	0.193522	1.00387
IBI Coefficient of Variation - Avg	0.343699	0.300118	0.170206	0.17971	0.218118	0.514189	0.2087	0.317584	0.436458	0.214781	0.33189	0.248944	0.208067	0.382589	0.241647	0.32265	0.214744	0.333418	0.339886	0.246302	0.274558	0.436681	0.347495	0.185442
IBI Coefficient of Variation - Std	0.224641	0.202763	0.186033	0.102475	0.197349	0.333034	0.138442	0.351461	0.429725	0.121956	0.177609	0.306109	0.180043	0.259376	0.183087	0.091719	0.223171	0.336127	0.447137	0.21821	0.258273	0.338219	0.077592	0.326393
Burst Percentage - Avg	81.4828	91.8991	94.8893	96.5425	93.7627	91.7679	91.4352	68.8313	63.7194	93.4277	87.1646	94.4793	96.7848	85.4998	87.6363	94.3273	94.0243	89.5606	93.9997	95.2457	90.1083	92.0207	77.5697	95.316
Burst Percentage - Std	23.9549	9.1474	4.58053	3.47852	4.50247	6.54879	6.32084	34.1049	39.2211	8.85612	20.7673	4.82655	2.38486	20.1309	20.1305	3.05564	5.69081	24.1642	5.39047	3.8011	5.82434	4.51767	24.979	4.13865
Number of Network Bursts	26	24	29	26	22	47	22	25	28	31	32	32	27	25	38	24	33	39	36	26	24	45	23	32
Network Burst Frequency (Hz)	0.086667	0.08	0.096667	0.086667	0.073333	0.156667	0.073333	0.083333	0.093333	0.103333	0.106667	0.106667	0.09	0.083333	0.126667	0.08	0.11	0.13	0.12	0.086667	0.08	0.15	0.076667	0.106667
Network Burst Duration - Avg (sec)	1.97816	2.05305	1.50484	1.88342	1.89918	3.65279	1.43136	1.27442	2.50242	1.38183	1.70669	1.90715	1.99594	1.97996	1.27564	1.65891	1.8454	4.18697	4.2925	2.19945	2.05198	3.45102	1.70302	2.35348
Network Burst Duration - Std (sec)	0.375815	0.340677	0.201222	0.273606	0.31679	2.19443	0.11348	0.149339	0.645503	0.092167	0.302124	0.632467	0.345773	0.374144	0.107169	0.175517	0.43414	1.17846	1.81397	0.432572	0.330494	1.77156	0.221848	0.770144
Number of Spikes per Network Burst - Avg	1231.08	1871.08	1268.45	2341.42	1916.59	1375.23	979.182	847.36	1086.25	1203.9	1101.31	1499.38	2682	1482.28	943.263	1378.96	1469.45	1755.38	2066.61	2541.23	1130.33	1359.91	967.522	2355.53
Number of Spikes per Network Burst - Std	238.768	70.4476	28.0555	54.0497	78.5879	1435.61	45.166	35.8409	423.835	31.66	34.0952	556.409	141.484	216.83	26.3425	35.9293	119.912	643.197	1319.48	509.772	35.4115	1202.07	28.239	1343.53
Number of Elecs Participating in Burst - Avg	15.1923	16	14	16	15	12.5106	16	15.04	13.3571	16	15.75	15.125	16	15.92	15.9474	16	16	14.2308	14.3333	15.8077	16	13.8444	15.5652	14.9062
Number of Elecs Participating in Burst - Std	1.35703	0	0	0	0	3.41908	0	0.789515	3.05765	0	0.439941	2.36575	0	0.276887	0.226294	0	0	2.12084	2.67261	0.980581	0	2.5132	0.50687	2.08465
Number of Spikes per Network Burst per Channel - Avg	79.9444	116.943	90.6034	146.339	127.773	88.0892	61.1989	56.5013	75.7964	75.244	69.9802	94.0815	167.625	93.1635	59.1644	86.1849	91.8409	117.445	130.192	158.915	70.6458	86.0393	62.2217	147.624
Number of Spikes per Network Burst per Channel - Std	15.0929	4.40297	2.00397	3.37811	5.23919	87.8118	2.82287	3.98066	27.2092	1.97875	2.99329	33.7881	8.84273	13.871	1.99245	2.24558	7.49451	41.1425	80.9126	31.4166	2.21322	74.0066	2.70645	83.2624
Network Burst Percentage	90.0872	96.2203	94.9143	97.5187	94.1435	96.8533	96.9443	92.5874	89.0317	98.5295	94.4623	94.2336	96.9553	94.758	97.7635	97.241	94.6278	98.8606	97.7725	96.8187	91.5528	96.2792	93.3275	96.089
Network IBI Coefficient of Variation	0.182353	0.058099	0.045003	0.057818	0.053023	0.745465	0.064579	0.072368	0.360664	0.040296	0.089993	0.309739	0.056645	0.088873	0.070457	0.054816	0.076974	0.305355	0.497622	0.177	0.072079	0.661471	0.032093	0.47516
Network ISI Coefficient of Variation	5.50349	10.2767	6.12651	11.5927	9.0786	4.43866	8.76561	4.71972	6.61682	12.4759	6.07955	9.15722	14.7294	7.58258	7.30107	12.1751	5.44251	9.25756	7.13212	12.1038	5.77112	4.31879	8.43056	8.51781
Network Normalized Duration IQR	0.132992	0.169576	0.170492	0.205805	0.224	1.22056	0.069204	0.126482	0.263736	0.059041	0.277603	0.489552	0.253165	0.241814	0.110672	0.12012	0.34903	0.427481	0.682873	0.23389	0.254364	0.725203	0.142433	0.494279
Area Under Normalized Cross-Correlation	0.390724	0.407159	0.443288	0.559312	0.421769	0.482708	0.449283	0.286032	0.260337	0.427071	0.378365	0.440612	0.558543	0.418005	0.349102	0.513586	0.534266	0.426041	0.550301	0.53818	0.399922	0.494669	0.296869	0.593291
Area Under Cross-Correlation	30.4695	49.402	36.4382	89.5741	52.9154	86.6199	16.0176	14.8636	20.5178	34.0732	29.6716	59.401	120.791	35.6009	27.3672	33.2602	55.665	77.8679	122.798	105.199	20.9232	78.1316	13.9838	138.442
Width at Half Height of Normalized Cross-Correlation	42	45	41	40	49	46	50	46	49	51	62	55	43	47	60	47	35	50	40	40	50	49	52	35
Width at Half Height of Cross-Correlation	424	500	349	511	502	815	338	390	531	374	380	475	570	405	381	365	388	480	517	499	390	581	341	560
Synchrony Index	0.746416	0.813967	0.854496	0.89787	0.88671	0.896969	0.760801	0.583584	0.530475	0.805802	0.760039	0.886253	0.936134	0.731511	0.741988	0.873996	0.83248	0.779942	0.906266	0.901237	0.761845	0.904478	0.666078	0.933593
Measurement	A1_11	A1_12	A1_13	A1_14	A1_21	A1_22	A1_23	A1_24	A1_31	A1_32	A1_33	A1_34	A1_41	A1_42	A1_43	A1_44	A2_11	A2_12	A2_13	A2_14	A2_21	A2_22	A2_23	A2_24	A2_31	A2_32	A2_33	A2_34	A2_41	A2_42	A2_43	A2_44	A3_11	A3_12	A3_13	A3_14	A3_21	A3_22	A3_23	A3_24	A3_31	A3_32	A3_33	A3_34	A3_41	A3_42	A3_43	A3_44	A4_11
Number of Spikes	3308	3727	2278	2293	2270	1758	2024	150	554	3067	2659	3003	18	5757	826	1838	5281	1294	3596	3497	3462	4045	3376	3820	193	989	3273	4904	192	1429	4041	3278	6355	3642	2014	1053	573	882	6690	2150	1832	0	2145	3067	1886	4526	1941	0	6924
Mean Firing Rate (Hz)	11.0267	12.4233	7.59333	7.64333	7.56667	5.86	6.74667	0.5	1.84667	10.2233	8.86333	10.01	0.06	19.19	2.75333	6.12667	17.6033	4.31333	11.9867	11.6567	11.54	13.4833	11.2533	12.7333	0.643333	3.29667	10.91	16.3467	0.64	4.76333	13.47	10.9267	21.1833	12.14	6.71333	3.51	1.91	2.94	22.3	7.16667	6.10667	0	7.15	10.2233	6.28667	15.0867	6.47	0	23.08
ISI Coefficient of Variation	3.87247	8.84096	7.47218	6.31253	8.33979	3.15782	4.28546	2.14247	4.28861	2.74308	3.80835	4.12912		3.04175	4.40699	4.11984	8.94199	5.32861	6.59644	9.85884	7.16581	4.71377	9.07595	3.90263	2.60169	5.19084	7.37266	7.97855	2.59247	6.44264	6.63613	7.06193	6.99133	7.8897	7.48385	5.18562	4.18188	5.18518	2.63317	4.26234	7.17412		6.30827	9.46876	7.42384	7.52665	6.7981		6.55101
Number of Bursts	66	27	28	26	26	25	29	12	27	28	27	28	0	62	25	29	24	27	26	26	25	25	27	54	16	28	27	25	22	28	24	24	29	29	29	31	30	29	52	31	29	0	31	31	29	29	30	0	29
Burst Duration - Avg (s)	0.462488	1.03612	0.800171	0.81788	0.758197	0.650198	0.629652	0.174873	0.336625	0.725303	0.802907	0.791106		0.626208	0.443626	0.623349	1.2283	0.607659	1.04413	0.984323	1.02727	1.08517	1.02292	0.899713	0.223355	0.5379	0.943324	1.21426	0.161593	0.624606	1.13662	1.01156	1.14158	0.898337	0.675837	0.463781	0.26684	0.387252	0.778254	0.629445	0.66827		0.610839	0.758415	0.65189	0.970339	0.616008		1.17031
Burst Duration - Std (s)	0.394474	0.272772	0.206045	0.177786	0.145922	0.132484	0.196733	0.069206	0.11149	0.197863	0.214714	0.249511		0.511189	0.109998	0.200649	0.100005	0.222661	0.277636	0.269996	0.200608	0.244419	0.350012	0.612595	0.077819	0.158409	0.304993	0.248099	0.046979	0.193994	0.077901	0.110941	0.099428	0.08143	0.091502	0.138341	0.082201	0.113332	0.500419	0.157559	0.105275		0.16485	0.192981	0.083167	0.103442	0.118627		0.354088
Number of Spikes per Burst - Avg	44.697	132.519	76.4643	84.6538	85.1154	59.8	60.2414	7	18.7407	85.3929	90.1111	96.1786		71.6129	29.72	54.6207	215.542	45.037	132.077	132.308	133.88	146.12	120.926	60.7963	8	33.1071	117.778	190.76	6.45455	48.5357	161.708	130.292	208.69	121.207	68.2414	31.2903	17.9	28.5517	104.615	63.3548	61.7241		66.871	98.129	64.1034	151.31	62.7667		220.621
Number of Spikes per Burst - Std	50.4704	37.6547	26.1257	17.9398	17.9139	5.85947	22.9045	1.41421	5.07325	28.5013	25.1646	32.2537		80.4779	4.21821	20.9377	10.0649	15.4608	38.8772	39.2518	28.803	30.8927	42.4091	56.4932	2.42212	12.6384	41.3497	40.3622	1.22386	19.2209	9.16268	9.35985	7.73722	6.8001	7.89057	8.4585	3.89827	4.3637	88.9678	16.9402	6.83947		17.3296	24.8405	6.17798	8.39261	11.3249		74.5685
Mean ISI within Burst - Avg	0.024601	0.010568	0.01625	0.010544	0.010888	0.011113	0.0153	0.028735	0.019839	0.012292	0.010618	0.010169		0.029785	0.01539	0.015859	0.005728	0.015895	0.01056	0.008878	0.009492	0.007932	0.012043	0.027002	0.033145	0.021153	0.011098	0.007958	0.030522	0.018873	0.007097	0.007832	0.0055	0.007479	0.01014	0.016374	0.016077	0.013999	0.024265	0.011313	0.011056		0.010329	0.008209	0.010394	0.006469	0.010859		0.009118
Mean ISI within Burst - Std	0.015271	0.01094	0.017544	0.00412	0.009881	0.00228	0.015012	0.008108	0.006139	0.011986	0.00667	0.006171		0.020753	0.002793	0.012416	0.00041	0.007617	0.009882	0.005393	0.009048	0.002471	0.012728	0.015048	0.010771	0.014524	0.010271	0.007912	0.010028	0.016645	0.000673	0.000733	0.000472	0.000606	0.001558	0.005631	0.004252	0.003269	0.02148	0.005481	0.001649		0.004702	0.001808	0.001482	0.000743	0.005628		0.011804
Median ISI within Burst - Avg	0.021025	0.006844	0.012117	0.00648	0.007422	0.006787	0.01173	0.02264	0.014107	0.008343	0.006702	0.006417		0.027138	0.009638	0.011026	0.003573	0.010166	0.00788	0.005532	0.006323	0.004995	0.007757	0.022554	0.02725	0.016454	0.008044	0.005683	0.026978	0.014331	0.004253	0.00468	0.003316	0.004276	0.005462	0.008813	0.010643	0.007832	0.021077	0.006787	0.005732		0.00639	0.005014	0.005777	0.003752	0.006165		0.007068
Median ISI within Burst - Std	0.015598	0.011951	0.018403	0.004178	0.01089	0.001332	0.016452	0.0111	0.006498	0.012747	0.006236	0.00479		0.024098	0.002603	0.011943	0.000181	0.006268	0.011868	0.004128	0.008942	0.00332	0.012827	0.015306	0.010725	0.017342	0.012321	0.009602	0.012438	0.018622	0.000304	0.000371	0.00012	0.000278	0.001025	0.004236	0.003541	0.001658	0.023111	0.004063	0.000698		0.00515	0.002194	0.000785	0.000193	0.003536		0.012181
Inter-Burst Interval - Avg (s)	4.47242	10.9582	10.5569	11.4017	11.4009	11.8766	10.2032	25.9078	10.9614	10.986	10.9609	10.5567		4.70382	11.8775	10.1748	12.4329	10.9989	11.4384	11.4424	11.9156	11.9215	10.9992	5.43064	17.4158	10.592	11.0004	11.9168	13.6187	10.5905	12.4394	12.4327	10.4072	10.4172	10.4161	9.71972	10.0559	10.4159	5.71732	9.7189	10.4157		9.72266	9.72117	10.4163	10.416	10.0582		10.3546
Inter-Burst Interval - Std (s)	2.99006	3.05297	3.18654	2.26726	2.26729	0.463296	3.55879	18.4328	3.15711	3.02501	2.99805	3.5387		3.8095	0.464005	3.95235	0.47877	3.87015	3.1138	3.19366	2.36013	2.33796	3.74964	4.6672	6.35417	4.28907	3.69534	2.45159	6.55406	4.25781	0.429126	0.453197	0.430646	0.372708	0.386825	2.56508	1.90394	0.390204	4.07769	2.48461	0.351653		2.50676	2.47922	0.387191	0.408187	1.87125		3.2709
Burst Frequency (Hz)	0.22	0.09	0.093333	0.086667	0.086667	0.083333	0.096667	0.04	0.09	0.093333	0.09	0.093333		0.206667	0.083333	0.096667	0.08	0.09	0.086667	0.086667	0.083333	0.083333	0.09	0.18	0.053333	0.093333	0.09	0.083333	0.073333	0.093333	0.08	0.08	0.096667	0.096667	0.096667	0.103333	0.1	0.096667	0.173333	0.103333	0.096667		0.103333	0.103333	0.096667	0.096667	0.1		0.096667
IBI Coefficient of Variation	0.668556	0.278602	0.301845	0.198853	0.19887	0.039009	0.348791	0.711478	0.28802	0.275352	0.273521	0.335208		0.809874	0.039066	0.388446	0.038508	0.351867	0.272224	0.279108	0.19807	0.196114	0.340899	0.859419	0.36485	0.404937	0.335927	0.205725	0.481255	0.40204	0.034497	0.036452	0.04138	0.035778	0.037137	0.263905	0.189336	0.037462	0.713218	0.255648	0.033762		0.257827	0.255033	0.037172	0.039189	0.186042		0.31589
Normalized Duration IQR	3.85366	0.213953	0.16185	0.177515	0.222222	0.290076	0.189781	0.451613	0.369231	0.196078	0.196319	0.181818		3.26316	0.269663	0.251969	0.082988	0.439024	0.191781	0.210526	0.096618	0.206278	0.235294	1.52258	0.341463	0.40708	0.167488	0.158103	0.424242	0.336134	0.088889	0.110553	0.097778	0.090395	0.150376	0.430108	0.290909	0.35443	0.937799	0.248062	0.195489		0.188976	0.161491	0.180451	0.101523	0.178862		0.072874
Burst Percentage	89.1778	96.0021	93.986	95.9878	97.489	85.0398	86.3142	56	91.3357	77.9589	91.5006	89.677	0	77.1235	89.9516	86.1806	97.9549	93.9722	95.495	98.37	96.6782	90.309	96.7121	85.9424	66.3212	93.731	97.1586	97.2471	73.9583	95.1015	96.0406	95.3935	95.2321	96.5129	98.2622	92.1178	93.7173	93.8776	81.3154	91.3488	97.7074		96.6434	99.1849	98.5684	96.951	97.0118		92.4032
[truncated: 335 more columns]
