# Supplementary material for: Multielectrode array characterization of human induced pluripotent stem cell derived neurons in co-culture with primary human astrocytes
Source: PLoS One. 2024 Jun 25;19(6):e0303901. doi: 10.1371/journal.pone.0303901 (PMC11198861; doi:10.1371/journal.pone.0303901)
Supplement: S3 Dataset — (XLSX) [file pone.0303901.s005.xlsx]

## Sheet: baseline
Investigator:
Recording Name: 2024-1-4_Sleep-AD_plate7	0_baseline
Description:
Maestro Edge (Maestro-) Settings
Original File Time	2024-01-04 15:34:13
Sampling Frequency	12.5 kHz
Voltage Scale	-5.484861781483107E-08 V/sample
Experiment Start Time	2024-01-04 14:27:46
Referencing Method	Median
Analog Mode Setting	Neural Spikes
Plate Type	BioCircuit MEA 24
Digital Low Pass Filter	3 kHz Kaiser Window
Digital High Pass Filter	200 Hz IIR
Temperature Set Point	37.0 Degrees C
Current Temperature	37.0 Degrees C
Heater Power	On
Legacy Heating Mode	Off
Barcode Plate Type	TwentyFourWellCircuit
Plate Serial Number	116-4007
CO2 Conc. Set Point	0.05
Actual CO2 Conc.	0.05
Gas Mixer Status	Regulating
AxIS Version	3.10.1.9
Maestro Edge (Maestro-) Firmware	3.10.1.9
Maestro Edge (Maestro-) BioCore Version	BioCore 4B
AxIS Batch Process
AxIS Version	3.10.1.9
File Name	2024-1-4_Sleep-AD_plate6,0_baseline(000).raw
Plate Type	BioCircuit MEA 24
Requested File Section	30s to 5m30s
Actual File Section Run	30s to 5m30s
Recording Offset from File Start	30s
Spike Detector Settings
Method	Adaptive Threshold Crossing
Threshold	6
Threshold Status	Variable
Threshold Crossing Only	TRUE
Pre-Spike Duration	0.84 ms
Post-Spike Duration	2.16 ms
Coincident Event Filter	Default (Well)
Coincidence Occurrence Threshold	4 Electrodes
Coincidence Event Window	160 µs
Allow Sample Overlap	FALSE
Spike Count Interval	1 s
Burst Detector Settings
Burst Detection Algorithm	Inter-Spike Interval (ISI) Threshold
Maximum Inter-Spike Interval	100 ms
Minimum Number of Spikes	5
Enable Network Burst Detection	TRUE
Maximum Inter-Spike Interval (network bursts)	100 ms
Minimum Number of Spikes (network bursts)	50
Minimum Participating Electrodes (%)	35
Synchrony Window	20 ms
Statistics Compiler Settings
Include Treatment Statistics	TRUE
Include Well Statistics	TRUE
Minimum Spike Rate for Active Electrode	5 spikes/minute
Well Information
Well	A1	A2	A3	A4	A5	A6	B1	B2	B3	B4	B5	B6	C1	C2	C3	C4	C5	C6	D1	D2	D3	D4	D5	D6
Active	TRUE	TRUE	TRUE	TRUE	TRUE	TRUE	TRUE	TRUE	TRUE	TRUE	TRUE	TRUE	TRUE	TRUE	TRUE	TRUE	TRUE	TRUE	TRUE	TRUE	TRUE	TRUE	TRUE	TRUE
Well Coloring	#FF00FF	#FFFF00	#7B00FF	#FFFF00	#00FF00	#FF00FF	#FF00FF	#00FF00	#00FF00	#00FF00	#7B00FF	#7B00FF	#7B00FF	#00FF00	#00FF00	#FF00FF	#FFFF00	#00FF00	#7B00FF	#00FF00	#00FF00	#FFFF00	#FF00FF	#FFFF00
Control	FALSE	FALSE	FALSE	FALSE	FALSE	FALSE	FALSE	FALSE	FALSE	FALSE	FALSE	FALSE	FALSE	FALSE	FALSE	FALSE	FALSE	FALSE	FALSE	FALSE	FALSE	FALSE	FALSE	FALSE
Treatment	C	B	A	B		C	C				A	A	A			C	B		A			B	C	B
Concentration
Additional Information
Analysis Start (s):	30
Analysis Duration (s):	300
Well Averages	A1	A2	A3	A4	A5	A6	B1	B2	B3	B4	B5	B6	C1	C2	C3	C4	C5	C6	D1	D2	D3	D4	D5	D6
Treatment/ID	DMSO	Picrotoxin	Biccuculline	Picrotoxin		DMSO	DMSO				Biccuculline	Biccuculline	Biccuculline			DMSO	Picrotoxin		Biccuculline			Picrotoxin	DMSO	Picrotoxin
Number of Spikes	6886	5326	3710	8455	7192	5458	5775	564	1733	3808	3162	5717	5540	3344	1729	7274	4285	1786	5471	4673	3201	7550	6698	11348
Mean Firing Rate (Hz)	1.43458	1.10958	0.772917	1.76146	1.49833	1.13708	1.20312	0.1175	0.361042	0.793333	0.65875	1.19104	1.15417	0.696667	0.360208	1.51542	0.892708	0.372083	1.13979	0.973542	0.666875	1.57292	1.39542	2.36417
Number of Active Electrodes	6	8	9	11	4	5	11	3	6	7	8	10	9	3	3	11	9	4	9	7	2	12	8	13
Weighted Mean Firing Rate (Hz)	3.81889	2.21708	1.35556	2.55333	5.98417	3.63133	1.74151	0.626667	0.952222	1.80476	1.30375	1.899	2.03741	3.70556	1.92	2.20333	1.58037	1.4875	2.01889	2.2119	5.32167	2.09306	2.77333	2.90667
ISI Coefficient of Variation - Avg	6.85145	4.14842	4.35288	3.58723	7.8238	5.18377	4.30755	5.21967	2.93377	4.92605	4.48197	3.89325	4.62819	5.15376	4.39568	5.45414	3.80594	4.73808	4.40238	4.51273	7.50931	4.34623	5.42755	5.73354
Number of Bursts	97	94	106	123	65	58	161	21	109	76	96	187	110	33	24	198	121	51	117	101	37	138	168	206
Number of Bursting Electrodes	6	7	9	10	4	4	9	3	6	7	7	10	9	3	3	11	8	4	8	7	2	11	8	13
Burst Duration - Avg (s)	0.582323	0.383175	0.326227	0.383895	0.804719	0.553362	0.336919	0.300091	0.198277	0.354337	0.301862	0.255938	0.356724	0.683148	0.53155	0.385041	0.214618	0.28977	0.351656	0.347567	0.703911	0.358108	0.387347	0.379417
Burst Duration - Std (s)	0.25831	0.308557	0.172568	0.360105	0.131964	0.485117	0.158234	0.220994	0.153102	0.259197	0.191946	0.166896	0.262285	0.033524	0.364073	0.245145	0.199969	0.235685	0.189691	0.346614	0.08816	0.293036	0.22556	0.295262
Number of Spikes per Burst - Avg	60.0884	40.0368	27.0098	37.1046	105.032	87.6964	29.1497	24.8571	11.3729	39.3495	27.4191	24.6829	37.7213	80.5128	62.7083	34.3345	25.4164	27.825	32.1627	30.3422	84.1015	35.5798	37.4584	44.7608
Number of Spikes per Burst - Std	31.1085	40.1348	19.8834	40.2131	23.8794	92.187	18.0197	22.4067	9.55627	34.6854	19.1052	26.8692	40.3277	9.82276	56.5223	23.4695	35.281	33.7508	23.3158	29.4046	18.7404	39.9829	30.1245	47.7615
Mean ISI within Burst - Avg	0.012586	0.014618	0.01712	0.015609	0.010734	0.012199	0.016168	0.015456	0.02091	0.011934	0.012978	0.014479	0.014495	0.012165	0.013162	0.013251	0.013975	0.016747	0.016799	0.014104	0.011364	0.017027	0.013326	0.013339
Mean ISI within Burst - Std	0.004397	0.008444	0.00626	0.003131	0.004226	0.00728	0.006199	0.005421	0.004533	0.004167	0.004661	0.003446	0.005435	0.006844	0.007794	0.002832	0.004598	0.00559	0.009364	0.003766	0.004747	0.006424	0.004038	0.005336
Median ISI within Burst - Avg	0.007628	0.010975	0.011897	0.011001	0.007449	0.009238	0.010769	0.009935	0.015048	0.008163	0.00838	0.009067	0.009009	0.008625	0.009203	0.008145	0.008943	0.013226	0.010998	0.009192	0.007988	0.011022	0.007518	0.00948
Median ISI within Burst - Std	0.002931	0.010299	0.006346	0.003453	0.003847	0.006558	0.006633	0.004703	0.005053	0.003655	0.003648	0.002945	0.004387	0.006651	0.007453	0.002455	0.003766	0.007353	0.009254	0.00285	0.004995	0.006142	0.002629	0.005513
Inter-Burst Interval - Avg (s)	33.0717	16.3071	24.1745	35.7388	19.0335	20.0921	17.1425	41.3787	17.9619	42.7124	18.6806	15.7851	25.1833	28.109	28.6274	15.4188	26.5715	26.0024	49.8177	42.4416	15.9358	33.0988	14.8617	18.7622
Inter-Burst Interval - Std (s)	41.2586	0.638222	4.04225	45.8281	1.50793	0.860291	7.08432	0.000803	7.93425	48.0789	1.75375	5.10924	14.0465	4.42453	7.06119	0.902791	22.669	13.8985	88.9877	44.0702	1.93245	25.7508	0.391359	8.56986
Burst Frequency - Avg (Hz)	0.053889	0.044762	0.039259	0.041	0.054167	0.048333	0.05963	0.023333	0.060556	0.03619	0.045714	0.062333	0.040741	0.036667	0.026667	0.06	0.050417	0.0425	0.04875	0.048095	0.061667	0.041818	0.07	0.052821
Burst Frequency - Std (Hz)	0.023515	0.027207	0.007412	0.030714	0.004194	0.001925	0.033435	0	0.022452	0.014584	0.019314	0.021889	0.020465	0.005774	0	0.005963	0.025036	0.019508	0.030339	0.031083	0.007071	0.027703	0.001782	0.019334
Normalized Duration IQR - Avg	0.181446	0.300452	0.351113	0.623071	0.220435	0.466215	0.657905	0.745583	0.591704	0.40336	0.456213	0.414438	0.246841	0.248598	0.686126	0.320526	0.496758	0.36769	0.219334	0.29898	0.190295	0.35187	0.290718	0.426041
Normalized Duration IQR - Std	0.111004	0.208933	0.165658	0.503554	0.026716	0.474453	0.668934	0.544061	0.249794	0.355425	0.15737	0.213398	0.13422	0.146779	0.93447	0.18804	0.417364	0.344003	0.063732	0.15923	0.158199	0.193845	0.14901	0.327346
IBI Coefficient of Variation - Avg	0.347004	0.366837	0.35381	0.472687	0.3723	0.209238	0.425142	0.499073	0.482817	0.289245	0.290338	0.412782	0.35318	0.28419	0.742262	0.408367	0.468654	0.448866	0.350271	0.49066	0.387399	0.74241	0.211174	0.324469
IBI Coefficient of Variation - Std	0.113911	0.03664	0.148401	0.257112	0.060425	0.085325	0.113282	0.000101	0.167751	0.079461	0.152262	0.203503	0.294342	0.183181	0.148916	0.053628	0.260713	0.174437	0.143461	0.408342	0.11593	0.89602	0.036826	0.183892
Burst Percentage - Avg	46.2487	50.7091	55.3712	41.8906	48.0155	52.9583	50.3026	87.994	44.905	57.0279	45.7188	64.7514	43.161	49.454	54.1093	80.2676	60.8469	64.1647	44.1456	53.6937	48.0335	51.2474	56.4819	70.9809
Burst Percentage - Std	50.0363	47.7011	43.6621	40.9514	51.4051	49.6986	46.3977	10.0842	40.8633	44.7939	49.2689	42.1856	45.8145	46.6516	45.6697	35.9983	40.181	44.509	45.6174	43.8127	55.5334	43.7088	47.735	37.2515
Number of Network Bursts	18	18	12	18	2	8	18	0	25	13	15	22	16	0	0	18	21	0	21	21	0	18	21	19
Network Burst Frequency (Hz)	0.06	0.06	0.04	0.06	0.006667	0.026667	0.06		0.083333	0.043333	0.05	0.073333	0.053333			0.06	0.07		0.07	0.07		0.06	0.07	0.063333
Network Burst Duration - Avg (sec)	0.949071	0.926196	0.805427	1.24559	1.19584	1.07963	0.825249		0.574618	0.741126	0.712939	0.64952	0.86877			0.991711	0.602027		0.751768	1.0758		1.04851	0.830034	0.985482
Network Burst Duration - Std (sec)	0.126931	0.080505	0.091321	0.16379	0.002602	0.075112	0.097437		0.105852	0.081401	0.095041	0.076846	0.066709			0.071035	0.051213		0.12335	0.093491		0.066979	0.092484	0.064802
Number of Spikes per Network Burst - Avg	378.944	287	273.25	412.611	449	354.375	307.5		66.88	279.538	209.267	253.682	341.25			399.333	203.524		257.19	220.952		401.167	309.048	596.579
Number of Spikes per Network Burst - Std	20.3599	17.7731	16.7719	15.2976	19.799	11.4759	12.2822		6.41171	12.6466	10.6802	11.2478	15.5499			23.6569	12.8399		19.0935	10.5758		16.6883	16.5755	23.0225
Number of Elecs Participating in Burst - Avg	6.5	7.88889	12.0833	10.6667	6	6.125	11.7778		6.72	8.07692	9.46667	10.5455	10.9375			11.1667	9.42857		9.09524	7.7619		11.1111	9.42857	13.4211
Number of Elecs Participating in Burst - Std	0.618347	0.758395	0.792961	0.970143	0	0.353553	0.878204		0.842615	0.759555	0.833809	0.800433	1.52616			0.383482	0.597614		0.995227	0.70034		0.6764	0.87014	0.692483
Number of Spikes per Network Burst per Channel - Avg	58.7275	36.6793	22.6663	38.9604	74.8333	58	26.2947		10.1033	34.909	22.247	24.1736	31.6231			35.7912	21.7036		28.6173	28.6087		36.2182	33.0161	44.5666
Number of Spikes per Network Burst per Channel - Std	5.68249	4.03247	1.50593	3.55996	3.29983	3.40984	2.84617		1.58804	3.88493	2.07434	1.91247	3.47957			2.28575	2.36265		3.95373	1.97196		2.43103	3.26755	2.91918
Network Burst Percentage	99.0561	96.9959	88.3827	87.8415	12.4861	51.9421	95.8442		96.4801	95.4307	99.2726	97.6211	98.556			98.8177	99.7433		98.7205	99.2938		95.6424	96.8946	99.8854
Network IBI Coefficient of Variation	0.267902	0.351172	0.217126	0.245424		0.861232	0.326017		0.324348	0.237938	0.204723	0.260382	0.201053			0.378983	0.282043		0.291795	0.15536		0.180811	0.194264	0.208574
Network ISI Coefficient of Variation	12.7715	8.1673	6.06259	3.79826	7.20373	11.6026	10.1319	8.9746	6.9206	6.67928	13.6727	7.85804	11.1811	4.13762	4.67331	11.5478	14.2914	9.9939	12.6463	13.4992	7.24939	11.1312	7.48095	23.1843
Network Normalized Duration IQR	0.160428	0.054054	0.037267	0.151899		0.053812	0.125786		0.173913	0.09396	0.20979	0.15748	0.092486			0.039801	0.117647		0.285714	0.064516		0.078049	0.134969	0.099502
Area Under Normalized Cross-Correlation	0.18722	0.192886	0.29445	0.223201	0.110763	0.115712	0.30885	0.091592	0.171933	0.200099	0.262133	0.3189	0.276553	0.081183	0.034835	0.438988	0.207556	0.119546	0.247005	0.182208	0.062881	0.253934	0.296544	0.374
Area Under Cross-Correlation	2.34942	1.36456	1.22958	2.42581	2.09508	0.849944	2.365	0.040944	0.203028	1.11364	0.989222	2.11519	1.92469	0.481889	0.123333	3.91639	1.03236	0.160611	1.79528	1.00247	0.284861	2.63028	2.46669	6.54483
Width at Half Height of Normalized Cross-Correlation	36	32	34	26	23	21	35	16	24	30	28	28	25	26	13	29	33	19	27	28	13	23	29	30
Width at Half Height of Cross-Correlation	316	222	152	254	392	317	190	112	88	206	118	140	185	291	282	149	135	167	183	169	276	196	176	241
Synchrony Index	0.26174	0.423361	0.483153	0.322951	0.276506	0.364361	0.430311	0.759027	0.311486	0.455242	0.375773	0.51234	0.364965	0.397445	0.152781	0.617157	0.579095	0.417851	0.343767	0.501699	0.261517	0.372058	0.419429	0.562135
Measurement	A1_11	A1_12	A1_13	A1_14	A1_21	A1_22	A1_23	A1_24	A1_31	A1_32	A1_33	A1_34	A1_41	A1_42	A1_43	A1_44	A2_11	A2_12	A2_13	A2_14	A2_21	A2_22	A2_23	A2_24	A2_31	A2_32	A2_33	A2_34	A2_41	A2_42	A2_43	A2_44	A3_11	A3_12	A3_13	A3_14	A3_21	A3_22	A3_23	A3_24	A3_31	A3_32	A3_33	A3_34	A3_41	A3_42	A3_43	A3_44	A4_11
Number of Spikes	1055	1	0	0	1531	1260	2	0	1751	1220	0	1	57	7	1	0	0	0	0	0	25	59	3	0	179	1897	1811	2	573	729	48	0	131	12	10	11	686	87	75	14	0	1202	584	3	238	382	275	0	6
Mean Firing Rate (Hz)	3.51667	0.003333	0	0	5.10333	4.2	0.006667	0	5.83667	4.06667	0	0.003333	0.19	0.023333	0.003333	0	0	0	0	0	0.083333	0.196667	0.01	0	0.596667	6.32333	6.03667	0.006667	1.91	2.43	0.16	0	0.436667	0.04	0.033333	0.036667	2.28667	0.29	0.25	0.046667	0	4.00667	1.94667	0.01	0.793333	1.27333	0.916667	0	0.02
ISI Coefficient of Variation	7.44022				8.78283	7.2929			7.73928	8.26703			1.58642								1.16607	1.68103			3.23818	7.59979	5.78052		5.91873	6.14044	1.66263		3.08874				3.93942	2.66078	2.44799			4.57208	7.17016		4.57016	5.81305	4.91358
Number of Bursts	18	0	0	0	18	20	0	0	18	21	0	0	2	0	0	0	0	0	0	0	0	2	0	0	18	19	18	0	18	18	1	0	11	0	0	0	15	9	8	0	0	14	12	0	12	13	12	0	0
Burst Duration - Avg (s)	0.789316				0.707573	0.638676			0.719813	0.558678			0.07988									0.04812			0.139502	0.739217	0.830804		0.332093	0.461689	0.1308		0.211935				0.493515	0.134338	0.14279			0.602337	0.52686		0.255833	0.313754	0.25468
Burst Duration - Std (s)	0.114629				0.067467	0.186427			0.089022	0.190834			0.0788									0.010352			0.06242	0.168964	0.070867		0.086391	0.098605			0.073965				0.169196	0.04082	0.059067			0.2126	0.083736		0.057046	0.09722	0.050938
Number of Spikes per Burst - Avg	58.2778				84.0556	61.3			94.9444	56.9524			5									5.5			9.61111	97.3684	94.3333		31.3889	37.0556	5		8.63636				36.4667	7.66667	7.375			65.0714	48		19.25	28.5385	22.0833
Number of Spikes per Burst - Std	5.58154				6.82963	20.8758			6.94916	21.2708			0									0.707107			3.64835	23.3148	6.94516		5.00751	4.53058			2.01359				15.9726	1.87083	2.26385			24.861	3.07482		1.65831	7.90164	3.77692
Mean ISI within Burst - Avg	0.01385				0.008556	0.012903			0.007665	0.012575			0.01997									0.01101			0.017016	0.008828	0.008957		0.010944	0.01287	0.0327		0.028426				0.019858	0.020447	0.023904			0.011938	0.011276		0.014059	0.011865	0.01231
Mean ISI within Burst - Std	0.002239				0.00089	0.007751			0.000813	0.008676			0.0197									0.004031			0.006233	0.005397	0.00115		0.002311	0.002532			0.010615				0.01469	0.004256	0.011448			0.007367	0.002063		0.003181	0.002933	0.002704
Median ISI within Burst - Avg	0.008796				0.004507	0.008604			0.004147	0.007756			0.01196									0.00856			0.01192	0.00576	0.00476		0.005662	0.006484	0.03368		0.024145				0.015323	0.013724	0.01823			0.007017	0.006127		0.008633	0.006855	0.00702
Median ISI within Burst - Std	0.001795				0.000297	0.009465			0.000283	0.006866			0.009221									0.007014			0.00686	0.00608	0.000792		0.001067	0.001226			0.014797				0.016815	0.004996	0.018833			0.005493	0.000863		0.002258	0.003239	0.001459
Inter-Burst Interval - Avg (s)	17.1097				17.1055	15.3062			17.1077	14.5405			117.261									15.247			16.7054	15.777	16.7016		16.7056	16.7057			26.061				18.808	27.9451	31.9395			20.0419	23.6871		23.6873	21.7133	23.6869
Inter-Burst Interval - Std (s)	4.57965				4.51708	6.72829			4.51817	7.26449															5.85098	6.82158	5.86768		5.84812	5.84985			10.597				10.443	5.05492	16.4942			9.84405	5.12728		5.12511	8.35453	5.12491
Burst Frequency (Hz)	0.06				0.06	0.066667			0.06	0.07			0.006667									0.006667			0.06	0.063333	0.06		0.06	0.06	0.003333		0.036667				0.05	0.03	0.026667			0.046667	0.04		0.04	0.043333	0.04
IBI Coefficient of Variation	0.267664				0.264072	0.439578			0.264102	0.499606															0.350244	0.432374	0.351325		0.350069	0.350171			0.406623				0.55524	0.180888	0.51642			0.491173	0.216458		0.216366	0.384766	0.216361
Normalized Duration IQR	0.127389				0.131387	0.175182			0.099291	0.373984															0.592593	0.163522	0.072727		0.42623	0.247191			0.511628				0.574257	0.48	0.347826			0.48062	0.23301		0.113208	0.215385	0.204082
Burst Percentage	99.4313	0			98.8243	97.3016	0		97.6014	98.0328		0	17.5439	0	0						0	18.6441	0		96.648	97.5224	93.7604	0	98.6038	91.4952	10.4167		72.5191	0	0	0	79.7376	79.3103	78.6667	0		75.7903	98.6301	0	97.0588	97.1204	96.3636		0
[truncated: 335 more columns]

## Sheet: 2hrs
Investigator:
Recording Name: 2024-1-4_Sleep-AD_plate7	0_treatment
Description:
Maestro Edge (Maestro-) Settings
Original File Time	2024-01-04 17:50:00
Sampling Frequency	12.5 kHz
Voltage Scale	-5.484861781483107E-08 V/sample
Experiment Start Time	2024-01-04 15:53:01
Referencing Method	Median
Analog Mode Setting	Neural Spikes
Plate Type	BioCircuit MEA 24
Digital Low Pass Filter	3 kHz Kaiser Window
Digital High Pass Filter	200 Hz IIR
Temperature Set Point	37.0 Degrees C
Current Temperature	37.0 Degrees C
Heater Power	On
Legacy Heating Mode	Off
Barcode Plate Type	TwentyFourWellCircuit
Plate Serial Number	116-4007
CO2 Conc. Set Point	0.05
Actual CO2 Conc.	0.05
Gas Mixer Status	Regulating
AxIS Version	3.10.1.9
Maestro Edge (Maestro-) Firmware	3.10.1.9
Maestro Edge (Maestro-) BioCore Version	BioCore 4B
AxIS Batch Process
AxIS Version	3.10.1.9
File Name	2024-1-4_Sleep-AD_plate6,0_treatment(002).raw
Plate Type	BioCircuit MEA 24
Requested File Section	30s to 5m30s
Actual File Section Run	30s to 5m30s
Recording Offset from File Start	30s
Spike Detector Settings
Method	Adaptive Threshold Crossing
Threshold	6
Threshold Status	Variable
Threshold Crossing Only	TRUE
Pre-Spike Duration	0.84 ms
Post-Spike Duration	2.16 ms
Coincident Event Filter	Default (Well)
Coincidence Occurrence Threshold	4 Electrodes
Coincidence Event Window	160 µs
Allow Sample Overlap	FALSE
Spike Count Interval	1 s
Burst Detector Settings
Burst Detection Algorithm	Inter-Spike Interval (ISI) Threshold
Maximum Inter-Spike Interval	100 ms
Minimum Number of Spikes	5
Enable Network Burst Detection	TRUE
Maximum Inter-Spike Interval (network bursts)	100 ms
Minimum Number of Spikes (network bursts)	50
Minimum Participating Electrodes (%)	35
Synchrony Window	20 ms
Statistics Compiler Settings
Include Treatment Statistics	TRUE
Include Well Statistics	TRUE
Minimum Spike Rate for Active Electrode	5 spikes/minute
Well Information
Well	A1	A2	A3	A4	A5	A6	B1	B2	B3	B4	B5	B6	C1	C2	C3	C4	C5	C6	D1	D2	D3	D4	D5	D6
Active	TRUE	TRUE	TRUE	TRUE	TRUE	TRUE	TRUE	TRUE	TRUE	TRUE	TRUE	TRUE	TRUE	TRUE	TRUE	TRUE	TRUE	TRUE	TRUE	TRUE	TRUE	TRUE	TRUE	TRUE
Well Coloring	#FF00FF	#FFFF00	#7B00FF	#FFFF00	#00FF00	#FF00FF	#FF00FF	#00FF00	#00FF00	#00FF00	#7B00FF	#7B00FF	#7B00FF	#00FF00	#00FF00	#FF00FF	#FFFF00	#00FF00	#7B00FF	#00FF00	#00FF00	#FFFF00	#FF00FF	#FFFF00
Control	FALSE	FALSE	FALSE	FALSE	FALSE	FALSE	FALSE	FALSE	FALSE	FALSE	FALSE	FALSE	FALSE	FALSE	FALSE	FALSE	FALSE	FALSE	FALSE	FALSE	FALSE	FALSE	FALSE	FALSE
Treatment	C	B	A	B		C	C				A	A	A			C	B		A			B	C	B
Concentration
Additional Information
Analysis Start (s):	30
Analysis Duration (s):	300
Well Averages	A1	A2	A3	A4	A5	A6	B1	B2	B3	B4	B5	B6	C1	C2	C3	C4	C5	C6	D1	D2	D3	D4	D5	D6
Treatment/ID	DMSO	Picrotoxin	Biccuculline	Picrotoxin		DMSO	DMSO				Biccuculline	Biccuculline	Biccuculline			DMSO	Picrotoxin		Biccuculline			Picrotoxin	DMSO	Picrotoxin
Number of Spikes	7284	6891	4192	7345	6862	6601	4198	717	1776	2911	3443	4093	3611	2946	2252	6027	3232	1464	5604	6397	2700	7714	5555	13011
Mean Firing Rate (Hz)	1.5175	1.43562	0.873333	1.53021	1.42958	1.37521	0.874583	0.149375	0.37	0.606458	0.717292	0.852708	0.752292	0.61375	0.469167	1.25562	0.673333	0.305	1.1675	1.33271	0.5625	1.60708	1.15729	2.71062
Number of Active Electrodes	6	8	10	10	4	5	9	3	6	8	8	10	8	4	3	10	10	4	8	10	2	12	7	13
Weighted Mean Firing Rate (Hz)	4.03944	2.86625	1.38367	2.43467	5.7125	4.39067	1.53926	0.795556	0.978333	1.20542	1.41292	1.36	1.48958	2.45	2.50222	2.00767	1.071	1.22	2.32667	2.12767	4.48167	2.14194	2.62524	3.33487
ISI Coefficient of Variation - Avg	6.57573	4.16764	3.45634	3.83601	7.7367	4.58198	4.47535	5.68658	3.28504	5.06167	4.42953	3.81196	4.37533	5.32245	4.09707	5.67865	4.36321	4.869	4.53767	4.89842	8.89547	4.29377	5.59861	5.47522
Number of Bursts	89	126	167	128	56	71	110	21	94	66	123	151	85	31	18	145	93	43	127	135	32	140	146	240
Number of Bursting Electrodes	6	7	10	9	4	4	8	3	6	8	7	10	8	3	3	10	10	4	6	10	2	11	8	13
Burst Duration - Avg (s)	0.617406	0.363357	0.237012	0.391645	0.841533	0.517467	0.378277	0.338381	0.2105	0.343237	0.309665	0.249134	0.321111	0.656143	0.680125	0.42061	0.249096	0.316603	0.408296	0.353934	0.683802	0.353402	0.322102	0.381277
Burst Duration - Std (s)	0.262833	0.294829	0.13567	0.347506	0.225429	0.45393	0.167531	0.266639	0.130291	0.201788	0.16279	0.148727	0.247813	0.027221	0.178942	0.185806	0.197374	0.248191	0.163035	0.300674	0.041786	0.285218	0.17904	0.260373
Number of Spikes per Burst - Avg	68.1302	39.7187	18.0807	39.7429	116.786	80.0312	31.0967	32.8095	14.086	34.9016	25.5484	22.2155	33.4297	74.7493	89.6389	39.4894	26.8404	28.2737	38.838	35.3923	83.0625	37.6308	31.1831	44.6781
Number of Spikes per Burst - Std	34.9892	39	13.6656	40.6955	37.1578	83.6927	16.9022	35.019	12.7769	29.5329	17.0781	22.4734	36.2137	13.6895	44.1595	23.4666	32.4605	33.1489	18.2543	38.5389	16.1751	38.0977	21.7304	44.1132
Mean ISI within Burst - Avg	0.011886	0.012487	0.016976	0.014449	0.00763	0.01437	0.016055	0.013702	0.019474	0.015841	0.014954	0.015903	0.014398	0.013747	0.01678	0.01327	0.014999	0.017943	0.012925	0.015354	0.008483	0.012582	0.012392	0.013695
Mean ISI within Burst - Std	0.005279	0.005049	0.007148	0.006364	0.001814	0.007442	0.005631	0.004178	0.005876	0.006184	0.003433	0.005339	0.004832	0.009238	0.009343	0.003891	0.006435	0.006352	0.004487	0.006701	0.001123	0.003904	0.003552	0.005665
Median ISI within Burst - Avg	0.006688	0.00803	0.011422	0.008891	0.004266	0.010491	0.010923	0.009112	0.014123	0.009993	0.009594	0.009741	0.009911	0.010442	0.014211	0.008247	0.010168	0.012622	0.008281	0.010106	0.004618	0.008012	0.007546	0.008563
Median ISI within Burst - Std	0.002667	0.004024	0.007034	0.003841	0.001052	0.005651	0.006135	0.004315	0.006715	0.003261	0.003429	0.004275	0.004854	0.009965	0.009642	0.003539	0.00573	0.006153	0.004474	0.006256	0.000428	0.003197	0.002337	0.004371
Inter-Burst Interval - Avg (s)	20.2447	46.0718	23.5277	40.0608	20.5924	16.6555	23.7346	35.286	24.7178	27.7358	16.6718	23.287	23.3946	26.046	44.3278	19.8556	41.6553	29.9893	14.4505	25.0542	17.9851	22.8441	15.6549	22.285
Inter-Burst Interval - Std (s)	7.72604	77.1084	19.3005	46.1477	0.006301	3.06436	10.4518	0.000592	14.8373	3.02179	1.62348	14.4095	4.0154	4.97907	18.9657	0.990104	26.0607	8.71269	4.76771	12.0745	0.001143	16.7326	4.83396	20.4626
Burst Frequency - Avg (Hz)	0.049444	0.06	0.055667	0.047407	0.046667	0.059167	0.045833	0.023333	0.052222	0.0275	0.058571	0.050333	0.035417	0.034444	0.02	0.048333	0.031	0.035833	0.070556	0.045	0.053333	0.042424	0.060833	0.061538
Burst Frequency - Std (Hz)	0.02102	0.034265	0.026296	0.024539	0	0.013159	0.013063	0	0.024191	0.010196	0.005394	0.016288	0.015424	0.007698	0.008819	0.002357	0.012378	0.008767	0.015835	0.020261	0	0.026545	0.02611	0.023278
Normalized Duration IQR - Avg	0.142457	0.510864	0.395182	0.307954	0.150545	0.192714	0.38369	0.241119	0.441725	0.318353	0.388471	0.319966	0.341675	0.338447	1.53758	0.366119	0.341127	0.557363	0.369407	0.28236	0.116387	0.409902	0.336585	0.383948
Normalized Duration IQR - Std	0.066065	0.504189	0.237491	0.161438	0.073427	0.135511	0.235935	0.006457	0.275547	0.216605	0.266925	0.126062	0.171721	0.248898	2.31626	0.189977	0.225279	0.296081	0.12607	0.209357	0.038888	0.283334	0.227923	0.284979
IBI Coefficient of Variation - Avg	0.276614	0.366999	0.404253	0.360344	0.298124	0.290771	0.377191	0.223053	0.488749	0.428869	0.315267	0.34284	0.235426	0.383797	0.60714	0.442298	0.378541	0.639364	0.320251	0.448836	0.358622	0.271217	0.311699	0.285691
IBI Coefficient of Variation - Std	0.062429	0.116908	0.173125	0.206105	0.000265	0.195077	0.12301	0.000181	0.146235	0.115309	0.073142	0.275191	0.10408	0.143496	0.188708	0.068017	0.143681	0.252675	0.218373	0.277301	0.000452	0.15379	0.181965	0.241629
Burst Percentage - Avg	62.9942	48.0353	50.0623	48.7952	54.7976	51.0968	46.9636	68.9952	42.0937	61.2729	50.5462	65.1073	46.1611	42.1862	77.9159	86.5441	66.8894	86.4591	49.6913	71.1106	49.3765	60.3312	68.7626	73.2351
Burst Percentage - Std	47.6697	46.6604	42.888	43.9717	51.3125	48.8015	47.0131	46.4084	43.8276	44.2181	48.9097	41.0581	46.1817	48.0313	23.3368	28.9254	37.8077	13.7952	48.2715	33.2107	57.0182	42.0964	41.1099	37.1802
Number of Network Bursts	17	24	21	19	0	10	14	0	21	9	18	18	13	0	0	14	12	0	22	18	0	18	22	22
Network Burst Frequency (Hz)	0.056667	0.08	0.07	0.063333		0.033333	0.046667		0.07	0.03	0.06	0.06	0.043333			0.046667	0.04		0.073333	0.06		0.06	0.073333	0.073333
Network Burst Duration - Avg (sec)	0.965285	0.869643	0.559398	1.05181		1.02954	0.914857		0.518899	0.861822	0.627436	0.606787	0.795471			0.895166	0.667873		0.784662	1.0225		0.923102	0.712716	0.8892
Network Burst Duration - Std (sec)	0.083942	0.057688	0.08312	0.115275		0.106025	0.107918		0.089821	0.11214	0.088666	0.066075	0.05666			0.058455	0.07063		0.131438	0.071072		0.118894	0.11209	0.058087
Number of Spikes per Network Burst - Avg	420.294	279.5	186.905	369.211		337.7	281.071		82.7143	306.889	189.667	222.556	270.769			419.714	268		248.182	353.944		420.722	251.545	589.864
Number of Spikes per Network Burst - Std	15.8578	16.038	17.352	12.0027		13.9208	17.0721		8.36148	14.6752	8.92452	10.182	12.9753			21.0692	10.583		12.3429	22.3409		11.2187	15.7804	15.8183
Number of Elecs Participating in Burst - Avg	6.58824	8	11.381	11.4211		6.1	10.8571		6.61905	9.22222	9.77778	10.6111	9.69231			10.2857	10.75		8.45454	10.5		11.9444	8.31818	13.1818
Number of Elecs Participating in Burst - Std	0.618347	0.722315	1.02353	0.961237		0.316228	1.09945		0.86465	0.440959	1.16597	0.777544	0.751068			0.468807	0.452267		1.01076	0.514496		0.639137	0.893701	0.501081
Number of Spikes per Network Burst per Channel - Avg	64.2864	35.17	16.5226	32.5239		55.45	26.139		12.6957	33.3284	19.6403	21.076	28.0942			40.8565	24.9606		29.7463	33.7621		35.3249	30.5372	44.8072
Number of Spikes per Network Burst per Channel - Std	6.15102	3.34852	1.90459	2.65036		2.92082	3.11125		2.05651	1.99561	2.36042	1.77484	2.58255			2.30765	1.21841		3.67622	2.41181		2.21807	3.4834	2.00449
Network Burst Percentage	98.0917	97.3444	93.6307	95.5071		51.1589	93.7351		97.8041	94.8815	99.1577	97.8744	97.4799			97.4946	99.5049		97.4304	99.5936		98.1722	99.622	99.7387
Network IBI Coefficient of Variation	0.23186	0.308204	0.234643	0.176813		0.79079	0.275619		0.41947	0.347972	0.287281	0.185568	0.152414			0.39427	0.292752		0.165796	0.24924		0.148796	0.228729	0.105915
Network ISI Coefficient of Variation	10.2813	8.75482	6.1664	7.03084	7.64299	9.51822	6.90317	10.2704	7.56677	6.05226	13.3763	8.61075	9.4676	3.94876	2.39149	9.38862	13.9875	9.35517	11.1809	15.8809	11.5696	11.122	14.7907	18.5688
Network Normalized Duration IQR	0.103627	0.092486	0.108108	0.181818		0.080402	0.223464		0.237624	0.127168	0.14876	0.168067	0.075472			0.055249	0.173228		0.238994	0.089552		0.154696	0.237037	0.091429
Area Under Normalized Cross-Correlation	0.208135	0.194079	0.323549	0.261715	0.106526	0.114026	0.294453	0.092576	0.157213	0.241442	0.2618	0.324062	0.241015	0.076069	0.08676	0.381638	0.293422	0.10587	0.239986	0.271441	0.070146	0.345723	0.298072	0.395605
Area Under Cross-Correlation	2.58389	1.84597	1.37736	2.41697	2.00997	1.02383	1.53336	0.052639	0.237528	0.963167	1.02386	1.44817	1.07631	0.409722	0.289778	3.05269	1.16228	0.136361	1.81333	2.31811	0.252306	3.37433	1.95519	7.99581
Width at Half Height of Normalized Cross-Correlation	28	30	24	27	30	30	34	7	31	34	27	23	32	42	18	29	18	21	27	30	32	25	27	27
Width at Half Height of Cross-Correlation	308	201	117	200	373	392	164	90	115	162	138	133	184	352	329	189	136	170	184	208	254	206	154	214
Synchrony Index	0.514614	0.372767	0.399771	0.43815	0.312933	0.351528	0.3862	0.379947	0.265978	0.515442	0.427121	0.500019	0.354376	0.250092	0.859514	0.706383	0.554183	0.699936	0.433493	0.608913	0.301508	0.556789	0.539369	0.555668
Measurement	A1_11	A1_12	A1_13	A1_14	A1_21	A1_22	A1_23	A1_24	A1_31	A1_32	A1_33	A1_34	A1_41	A1_42	A1_43	A1_44	A2_11	A2_12	A2_13	A2_14	A2_21	A2_22	A2_23	A2_24	A2_31	A2_32	A2_33	A2_34	A2_41	A2_42	A2_43	A2_44	A3_11	A3_12	A3_13	A3_14	A3_21	A3_22	A3_23	A3_24	A3_31	A3_32	A3_33	A3_34	A3_41	A3_42	A3_43	A3_44	A4_11
Number of Spikes	1151	1	0	0	1538	1308	0	0	1982	1229	0	0	63	12	0	0	0	0	0	0	29	67	8	0	243	2146	2534	3	779	1019	62	1	379	19	15	122	638	85	61	4	1	1146	738	2	199	529	254	0	0
Mean Firing Rate (Hz)	3.83667	0.003333	0	0	5.12667	4.36	0	0	6.60667	4.09667	0	0	0.21	0.04	0	0	0	0	0	0	0.096667	0.223333	0.026667	0	0.81	7.15333	8.44667	0.01	2.59667	3.39667	0.206667	0.003333	1.26333	0.063333	0.05	0.406667	2.12667	0.283333	0.203333	0.013333	0.003333	3.82	2.46	0.006667	0.663333	1.76333	0.846667	0	0
ISI Coefficient of Variation	7.66575				8.47696	7.02163			6.5413	7.99439			1.75433								1.14334	1.62139			3.18607	8.48105	5.40929		5.81385	6.30983	1.37625		4.161			2.22293	4.09161	1.84578	1.47379			3.49699	5.72614		3.03536	5.05873	3.45111
Number of Bursts	17	0	0	0	17	18	0	0	17	18	0	0	2	0	0	0	0	0	0	0	0	4	0	0	23	24	24	0	24	25	2	0	21	0	0	9	25	5	3	0	0	21	22	0	19	21	21	0	0
Burst Duration - Avg (s)	0.762748				0.735256	0.697453			0.801402	0.609858			0.09772									0.09738			0.147847	0.660963	0.80676		0.32275	0.470198	0.0376		0.327143			0.190871	0.335437	0.096672	0.04592			0.470476	0.356975		0.119061	0.266781	0.160789
Burst Duration - Std (s)	0.060711				0.097747	0.130022			0.096435	0.139362			0.006619									0.053634			0.073764	0.100077	0.073505		0.062833	0.115199	0.010069		0.087938			0.055094	0.094702	0.038623	0.00928			0.080959	0.084195		0.058427	0.072409	0.060858
Number of Spikes per Burst - Avg	67.0588				89	70.6667			110	66.5556			5.5									5.75			9.73913	88	98.6667		31.875	39	5		16.619			6.77778	21.4	5.8	5			47.2381	32.6364		9.52632	24.3333	11.4762
Number of Spikes per Burst - Std	4.96828				5.85235	16.1355			7.76209	16.0082			0.707107									0.957427			2.81582	7.53542	6.28778		4.72102	9.70395	0		4.46628			1.92209	8.24621	0.83666	0			5.89834	7.5375		2.85518	3.74611	3.28053
Mean ISI within Burst - Avg	0.011588				0.00836	0.011129			0.007345	0.01079			0.022104									0.021354			0.016858	0.007612	0.008298		0.010565	0.013323	0.0094		0.021902			0.033486	0.019615	0.020351	0.01148			0.010199	0.011952		0.014023	0.0113	0.015454
Mean ISI within Burst - Std	0.001105				0.001011	0.005484			0.000638	0.007035			0.004944									0.011929			0.007084	0.001031	0.000958		0.002022	0.005508	0.002517		0.005784			0.003675	0.009908	0.007793	0.00232			0.001499	0.003807		0.006467	0.002154	0.005472
Median ISI within Burst - Avg	0.006527				0.004419	0.00668			0.004047	0.006938			0.01152									0.01538			0.010685	0.00418	0.00431		0.005427	0.007546	0.00868		0.016328			0.028578	0.013635	0.0124	0.009413			0.005189	0.006622		0.007078	0.005851	0.009128
Median ISI within Burst - Std	0.000824				0.000406	0.005574			0.000194	0.007811			0.000453									0.009228			0.004772	0.000296	0.000325		0.000801	0.005999	0.001867		0.007259			0.008439	0.010696	0.007794	0.003201			0.000835	0.002732		0.003332	0.00097	0.004532
Inter-Burst Interval - Avg (s)	17.5097				17.5087	16.4801			17.5088	16.479			35.9818									40.8765			12.6994	12.5415	12.5455		12.5408	12.0188	219.28		13.6412			27.6642	12.2313	33.6008	74.6853			14.6767	13.9775		15.447	14.6766	14.676
Inter-Burst Interval - Std (s)	4.0645				4.03833	5.6865			4.03227	5.68433												24.5052			3.8776	3.86193	3.86561		3.86181	4.48495			4.41887			19.5169	5.21721	19.8774	45.5142			3.44107	4.57557		5.48323	3.44003	3.43999
Burst Frequency (Hz)	0.056667				0.056667	0.06			0.056667	0.06			0.006667									0.013333			0.076667	0.08	0.08		0.08	0.083333	0.006667		0.07			0.03	0.083333	0.016667	0.01			0.07	0.073333		0.063333	0.07	0.07
IBI Coefficient of Variation	0.232128				0.230647	0.345053			0.2303	0.344943												0.599495			0.305338	0.307933	0.308127		0.307941	0.373163			0.323936			0.705494	0.426545	0.591574	0.609413			0.234458	0.327352		0.35497	0.234388	0.234395
Normalized Duration IQR	0.066225				0.174497	0.097902			0.138365	0.235294												1.09091			1.21739	0.144	0.138365		0.15873	0.315789			0.394366			0.4	0.28169	0.347826				0.168421	0.30137		0.96	0.188679	0.514286
Burst Percentage	99.0443	0			98.3745	97.2477			94.3491	97.4776			17.4603	0							0	34.3284	0		92.1811	98.4157	93.4491	0	98.2028	95.682	16.129	0	92.0844	0	0	50	83.8558	34.1176	24.5902	0	0	86.562	97.29	0	90.9548	96.5974	94.8819
[truncated: 335 more columns]

## Sheet: 4hrs
Investigator:
Recording Name: 2024-1-4_Sleep-AD_plate7	0_treatment
Description:
Maestro Edge (Maestro-) Settings
Original File Time	2024-01-04 19:50:00
Sampling Frequency	12.5 kHz
Voltage Scale	-5.484861781483107E-08 V/sample
Experiment Start Time	2024-01-04 15:53:01
Referencing Method	Median
Analog Mode Setting	Neural Spikes
Plate Type	BioCircuit MEA 24
Digital Low Pass Filter	3 kHz Kaiser Window
Digital High Pass Filter	200 Hz IIR
Temperature Set Point	37.0 Degrees C
Current Temperature	37.0 Degrees C
Heater Power	On
Legacy Heating Mode	Off
Barcode Plate Type	TwentyFourWellCircuit
Plate Serial Number	116-4007
CO2 Conc. Set Point	0.05
Actual CO2 Conc.	0.05
Gas Mixer Status	Regulating
AxIS Version	3.10.1.9
Maestro Edge (Maestro-) Firmware	3.10.1.9
Maestro Edge (Maestro-) BioCore Version	BioCore 4B
AxIS Batch Process
AxIS Version	3.10.1.9
File Name	2024-1-4_Sleep-AD_plate6,0_treatment(003).raw
Plate Type	BioCircuit MEA 24
Requested File Section	30s to 5m30s
Actual File Section Run	30s to 5m30s
Recording Offset from File Start	30s
Spike Detector Settings
Method	Adaptive Threshold Crossing
Threshold	6
Threshold Status	Variable
Threshold Crossing Only	TRUE
Pre-Spike Duration	0.84 ms
Post-Spike Duration	2.16 ms
Coincident Event Filter	Default (Well)
Coincidence Occurrence Threshold	4 Electrodes
Coincidence Event Window	160 µs
Allow Sample Overlap	FALSE
Spike Count Interval	1 s
Burst Detector Settings
Burst Detection Algorithm	Inter-Spike Interval (ISI) Threshold
Maximum Inter-Spike Interval	100 ms
Minimum Number of Spikes	5
Enable Network Burst Detection	TRUE
Maximum Inter-Spike Interval (network bursts)	100 ms
Minimum Number of Spikes (network bursts)	50
Minimum Participating Electrodes (%)	35
Synchrony Window	20 ms
Statistics Compiler Settings
Include Treatment Statistics	TRUE
Include Well Statistics	TRUE
Minimum Spike Rate for Active Electrode	5 spikes/minute
Well Information
Well	A1	A2	A3	A4	A5	A6	B1	B2	B3	B4	B5	B6	C1	C2	C3	C4	C5	C6	D1	D2	D3	D4	D5	D6
Active	TRUE	TRUE	TRUE	TRUE	TRUE	TRUE	TRUE	TRUE	TRUE	TRUE	TRUE	TRUE	TRUE	TRUE	TRUE	TRUE	TRUE	TRUE	TRUE	TRUE	TRUE	TRUE	TRUE	TRUE
Well Coloring	#FF00FF	#FFFF00	#7B00FF	#FFFF00	#00FF00	#FF00FF	#FF00FF	#00FF00	#00FF00	#00FF00	#7B00FF	#7B00FF	#7B00FF	#00FF00	#00FF00	#FF00FF	#FFFF00	#00FF00	#7B00FF	#00FF00	#00FF00	#FFFF00	#FF00FF	#FFFF00
Control	FALSE	FALSE	FALSE	FALSE	FALSE	FALSE	FALSE	FALSE	FALSE	FALSE	FALSE	FALSE	FALSE	FALSE	FALSE	FALSE	FALSE	FALSE	FALSE	FALSE	FALSE	FALSE	FALSE	FALSE
Treatment	C	B	A	B		C	C				A	A	A			C	B		A			B	C	B
Concentration
Additional Information
Analysis Start (s):	30
Analysis Duration (s):	300
Well Averages	A1	A2	A3	A4	A5	A6	B1	B2	B3	B4	B5	B6	C1	C2	C3	C4	C5	C6	D1	D2	D3	D4	D5	D6
Treatment/ID	DMSO	Picrotoxin	Biccuculline	Picrotoxin		DMSO	DMSO				Biccuculline	Biccuculline	Biccuculline			DMSO	Picrotoxin		Biccuculline			Picrotoxin	DMSO	Picrotoxin
Number of Spikes	7012	5029	3846	4505	7900	5621	4267	922	1814	2758	3185	3002	3785	1792	3342	4147	3344	598	5875	6252	2105	7874	6234	13373
Mean Firing Rate (Hz)	1.46083	1.04771	0.80125	0.938542	1.64583	1.17104	0.888958	0.192083	0.377917	0.574583	0.663542	0.625417	0.788542	0.373333	0.69625	0.863958	0.696667	0.124583	1.22396	1.3025	0.438542	1.64042	1.29875	2.78604
Number of Active Electrodes	6	7	10	9	4	5	9	2	6	8	7	10	9	4	3	10	10	3	8	10	2	11	7	13
Weighted Mean Firing Rate (Hz)	3.89333	2.38905	1.275	1.6563	6.58083	3.73933	1.56333	1.505	0.999444	1.14167	1.49191	0.998	1.39333	1.48667	3.71333	1.382	1.112	0.647778	2.4325	2.07933	3.49	2.37212	2.94619	3.42769
ISI Coefficient of Variation - Avg	7.48906	4.16127	3.80803	3.89275	7.24096	5.17854	4.33931	7.82118	3.05538	4.69832	5.03503	3.97645	4.28459	4.49395	4.39377	5.54587	4.46391	7.20212	4.83687	5.02579	9.63401	4.81323	5.71463	5.36148
Number of Bursts	93	94	141	74	69	58	120	11	97	62	104	146	91	19	77	112	98	16	123	130	28	147	152	229
Number of Bursting Electrodes	6	7	10	7	4	4	8	3	6	8	7	10	8	4	3	10	10	3	7	10	2	11	7	12
Burst Duration - Avg (s)	0.553751	0.342118	0.304155	0.408325	0.786292	0.567583	0.341278	0.418443	0.171807	0.337485	0.331902	0.217931	0.32421	0.585047	0.489916	0.36215	0.247149	0.378164	0.366159	0.360129	0.619662	0.333053	0.373999	0.438081
Burst Duration - Std (s)	0.248486	0.293195	0.208234	0.319938	0.243517	0.495941	0.198509	0.466165	0.121014	0.236786	0.201162	0.127536	0.248196	0.331215	0.273253	0.144724	0.196182	0.267684	0.188834	0.296665	0.024969	0.249118	0.167914	0.259356
Number of Spikes per Burst - Avg	65.0484	36.6232	22.4293	44.5648	108.676	91.309	30.0887	38.2667	13.2381	34.8056	27.3932	17.6042	32.7706	54.7083	57.1407	32.7476	25.6376	36.9111	37.1409	34.6395	73.559	36.2786	36.8493	49.4729
Number of Spikes per Burst - Std	37.8232	34.1474	20.427	43.3439	39.5507	96.9574	20.5372	48.4666	11.3127	31.3803	18.039	15.1849	32.7383	37.4132	48.1259	21.7471	29.4155	40.8928	24.4424	35.2065	11.5603	35.0055	22.6225	42.713
Mean ISI within Burst - Avg	0.010383	0.011467	0.019013	0.013295	0.00793	0.013347	0.014383	0.014145	0.015587	0.01383	0.014124	0.016147	0.0141	0.018183	0.020272	0.016786	0.014689	0.016174	0.013445	0.015566	0.009665	0.013284	0.012959	0.013158
Mean ISI within Burst - Std	0.002619	0.003604	0.006942	0.004626	0.001939	0.008893	0.00366	0.003449	0.004179	0.005718	0.002949	0.004564	0.004069	0.01572	0.011213	0.013516	0.00502	0.00731	0.005237	0.00625	0.000404	0.004094	0.003825	0.005788
Median ISI within Burst - Avg	0.006487	0.00801	0.013313	0.008752	0.004494	0.009531	0.009083	0.008757	0.010353	0.009109	0.008403	0.010632	0.008782	0.012253	0.016657	0.011404	0.009545	0.01075	0.008968	0.010218	0.005927	0.0081	0.007931	0.008316
Median ISI within Burst - Std	0.002039	0.003192	0.006907	0.004668	0.001005	0.007295	0.0034	0.003991	0.002299	0.00511	0.002399	0.004134	0.003477	0.013435	0.012465	0.013064	0.005333	0.005749	0.004878	0.004951	0.001325	0.002925	0.003119	0.004653
Inter-Burst Interval - Avg (s)	23.4356	28.6499	27.8019	25.1836	18.1942	19.6793	20.7609	43.8207	36.1733	31.3645	20.8741	22.3254	34.5867	51.949	26.7334	32.3026	27.6895	58.9125	15.0433	58.5906	22.7966	18.0577	15.4629	20.5854
Inter-Burst Interval - Std (s)	17.4414	28.7503	18.0739	7.46654	0.541993	1.57425	5.82269	5.7e-05	43.475	0.667099	7.72046	6.52763	32.0582	0.000916	19.1907	22.9598	7.61241	7.28903	2.39568	74.5928	2.47928	7.08607	6.71449	18.0016
Burst Frequency - Avg (Hz)	0.051667	0.044762	0.047	0.035238	0.0575	0.048333	0.05	0.012222	0.053889	0.025833	0.049524	0.048667	0.037917	0.015833	0.085556	0.037333	0.032667	0.017778	0.058571	0.043333	0.046667	0.044545	0.072381	0.063611
Burst Frequency - Std (Hz)	0.017224	0.026587	0.027909	0.017412	0.001667	0.003333	0.009428	0.007698	0.029167	0.009386	0.011616	0.013259	0.014135	0.008333	0.104899	0.009913	0.01464	0.001925	0.026933	0.024944	0.004714	0.029824	0.01729	0.022132
Normalized Duration IQR - Avg	0.251473	0.268323	0.399798	0.289892	0.124639	0.345172	0.399021	0.112721	0.490404	0.45912	0.407092	0.428859	0.325313	0.253665	0.345621	0.341375	0.376831	0.245673	0.257056	0.362221	0.177828	0.39921	0.359758	0.328577
Normalized Duration IQR - Std	0.153062	0.224691	0.355411	0.198212	0.057543	0.341141	0.190159	0.071481	0.25098	0.356386	0.343813	0.190239	0.082082	0.095907	0.121291	0.231837	0.267013	0.091111	0.095636	0.212488	0.041109	0.433651	0.300835	0.276438
IBI Coefficient of Variation - Avg	0.376976	0.274249	0.406486	0.312126	0.317115	0.264075	0.429192	0.217817	0.4747	0.493938	0.313507	0.441658	0.323708	0.541212	0.997165	0.464146	0.538703	0.781489	0.371808	0.398298	0.579295	0.304281	0.359747	0.241773
IBI Coefficient of Variation - Std	0.138154	0.141571	0.260894	0.123932	0.048403	0.133819	0.157961	0.000183	0.15658	0.016286	0.076271	0.146709	0.16389	0.000222	0.10439	0.145661	0.162915	0.138971	0.102871	0.221459	0.127038	0.282219	0.130949	0.229792
Burst Percentage - Avg	66.5027	51.1091	66.5572	41.8381	76.3325	52.8928	52.1522	62.3363	39.6082	54.6316	53.7846	67.7505	48.2523	52.0927	81.643	79.9375	72.0933	71.7713	50.2949	61.3943	39.6175	55.594	53.7354	68.3577
Burst Percentage - Std	45.0325	45.6637	36.5634	45.3351	42.7829	49.7791	47.3268	33.8893	43.1575	45.7488	48.5794	40.8614	46.8797	41.986	21.2934	34.6766	34.7109	47.8658	46.8007	42.964	54.2499	45.0802	48.6366	41.666
Number of Network Bursts	16	18	14	13	0	9	15	0	20	9	16	17	13	0	0	12	13	0	21	18	0	19	23	22
Network Burst Frequency (Hz)	0.053333	0.06	0.046667	0.043333		0.03	0.05		0.066667	0.03	0.053333	0.056667	0.043333			0.04	0.043333		0.07	0.06		0.063333	0.076667	0.073333
Network Burst Duration - Avg (sec)	0.946325	0.856262	0.831309	1.02207		1.0368	0.942043		0.452396	0.833191	0.712185	0.512061	0.939317			0.755167	0.680862		0.718632	1.042		0.863175	0.695649	0.947389
Network Burst Duration - Std (sec)	0.097108	0.075625	0.101043	0.045874		0.047407	0.144657		0.101407	0.047117	0.12425	0.057309	0.082995			0.066476	0.058103		0.101566	0.065428		0.125064	0.069328	0.07334
Number of Spikes per Network Burst - Avg	410.125	263.167	241.786	327.462		369.222	268.267		78.75	284	197.5	176.118	285.692			340.667	256		270.095	346.444		410.526	269.261	601
Number of Spikes per Network Burst - Std	16.6688	15.5497	10.3342	14.9255		11.1218	13.1555		7.69056	9.68246	13.0026	9.08902	16.4032			13.8389	10.2794		15.9057	17.5037		16.2459	10.9221	21.5716
Number of Elecs Participating in Burst - Avg	6.25	7.55556	10.9286	10.2308		6.22222	11.1333		6.6	9.44444	9.25	10.3529	10.4615			9.91667	10.5385		8.95238	10.4444		11.3684	7.86956	13.1364
Number of Elecs Participating in Burst - Std	0.447214	0.615699	0.916875	0.725011		0.440959	1.72654		0.680557	0.527046	1.18322	0.701888	0.877058			0.288675	0.518875		0.740013	0.615699		0.830698	0.814881	0.710161
Number of Spikes per Network Burst per Channel - Avg	65.8705	35.0173	22.2756	32.1594		59.5529	24.5217		12.039	30.1506	21.6863	17.1135	27.4364			34.3713	24.3357		30.3298	33.2933		36.2777	34.5855	45.8501
Number of Spikes per Network Burst per Channel - Std	4.58736	3.12658	2.17084	2.73529		3.82572	3.10208		1.65191	1.92911	3.15411	1.76199	2.20056			1.50111	1.34621		2.70337	2.77523		2.78586	4.03624	2.42259
Network Burst Percentage	93.5824	94.1937	88.0135	94.495		59.1176	94.3051		86.8247	92.6759	99.2151	99.7335	98.1242			98.5773	99.5215		96.5447	99.7441		99.0602	99.3423	98.8709
Network IBI Coefficient of Variation	0.428541	0.275542	0.235571	0.292956		0.561521	0.326369		0.455347	0.487898	0.2705	0.358652	0.197804			0.402141	0.43506		0.286801	0.288716		0.126087	0.25898	0.141079
Network ISI Coefficient of Variation	17.1146	6.50931	5.88832	6.59406	7.36864	11.0642	7.13579	12.0172	5.99342	4.8277	14.1734	13.2627	9.44882	3.15017	2.45603	12.248	14.4401	13.5827	11.5623	17.4323	12.9501	14.2638	13.5987	9.72266
Network Normalized Duration IQR	0.126984	0.09816	0.140127	0.049261		0.078049	0.235294		0.229885	0.059172	0.143885	0.161616	0.08377			0.082759	0.087591		0.195804	0.067633		0.145251	0.172662	0.115183
Area Under Normalized Cross-Correlation	0.202625	0.182051	0.315977	0.231171	0.103659	0.113223	0.292502	0.051532	0.170306	0.248665	0.248929	0.339186	0.263842	0.073891	0.088503	0.351637	0.296082	0.103006	0.240508	0.273352	0.071724	0.321893	0.261325	0.397614
Area Under Cross-Correlation	2.40828	1.27769	1.20692	1.32464	2.25858	0.887889	1.48097	0.025778	0.25875	0.914306	0.966472	1.04353	1.19544	0.204694	0.378139	2.03428	1.17956	0.050667	1.96672	2.25736	0.193556	3.63081	2.20636	8.33258
Width at Half Height of Normalized Cross-Correlation	26	25	29	26	27	23	28	15	26	29	25	20	28	19	17	26	27	18	30	25	24	29	23	27
Width at Half Height of Cross-Correlation	261	198	150	186	336	388	135	68	107	168	135	109	177	256	259	165	149	126	186	182	260	195	190	237
Synchrony Index	0.473985	0.385842	0.583727	0.428528	0.612835	0.412754	0.48662	0.625982	0.244389	0.45689	0.475526	0.490619	0.405431	0.345393	0.829707	0.617092	0.631214	0.676956	0.472316	0.503025	0.176982	0.458049	0.347043	0.562548
Measurement	A1_11	A1_12	A1_13	A1_14	A1_21	A1_22	A1_23	A1_24	A1_31	A1_32	A1_33	A1_34	A1_41	A1_42	A1_43	A1_44	A2_11	A2_12	A2_13	A2_14	A2_21	A2_22	A2_23	A2_24	A2_31	A2_32	A2_33	A2_34	A2_41	A2_42	A2_43	A2_44	A3_11	A3_12	A3_13	A3_14	A3_21	A3_22	A3_23	A3_24	A3_31	A3_32	A3_33	A3_34	A3_41	A3_42	A3_43	A3_44	A4_11
Number of Spikes	844	1	0	0	1614	1133	0	0	2133	1218	0	0	66	3	0	0	0	0	0	0	10	49	1	0	138	1509	1820	1	573	886	42	0	464	5	16	156	620	60	45	0	0	1172	521	0	133	410	244	0	0
Mean Firing Rate (Hz)	2.81333	0.003333	0	0	5.38	3.77667	0	0	7.11	4.06	0	0	0.22	0.01	0	0	0	0	0	0	0.033333	0.163333	0.003333	0	0.46	5.03	6.06667	0.003333	1.91	2.95333	0.14	0	1.54667	0.016667	0.053333	0.52	2.06667	0.2	0.15	0	0	3.90667	1.73667	0	0.443333	1.36667	0.813333	0	0
ISI Coefficient of Variation	7.00078				9.79732	7.88093			10.1268	8.10985			2.01866									1.43436			2.74391	7.33475	4.19451		5.79792	6.35527	1.26816		4.69376			3.30609	3.3752	1.93962	1.59841			4.654	5.59938		3.08798	5.56243	4.26338
Number of Bursts	17	0	0	0	17	18	0	0	18	18	0	0	5	0	0	0	0	0	0	0	0	3	0	0	15	19	18	0	18	20	1	0	14	0	0	12	35	6	3	0	0	14	14	0	14	14	15	0	0
Burst Duration - Avg (s)	0.555661				0.671214	0.623178			0.772898	0.631618			0.067936									0.053013			0.120683	0.604825	0.796133		0.351822	0.439872	0.02848		0.571617			0.211167	0.269575	0.101973	0.10584			0.732063	0.388777		0.145526	0.324166	0.190843
Burst Duration - Std (s)	0.077458				0.102118	0.141515			0.200798	0.194807			0.042959									0.001548			0.048333	0.134565	0.039773		0.058884	0.143637			0.029584			0.072824	0.133036	0.07887	0.041356			0.121217	0.052688		0.059239	0.082664	0.051357
Number of Spikes per Burst - Avg	48.4118				93.4118	61.1667			115.5	66			5.8									5.33333			8.13333	77.4737	86.4444		31.7778	42.2	5		30.0714			9.25	13.2857	5.33333	5.33333			71.5714	35.7857		9.14286	28.7857	15.7333
Number of Spikes per Burst - Std	6.21549				7.12442	14.7937			28.2411	15.9632			1.30384									0.57735			2.32584	18.1242	6.39138		4.20861	13.7366			2.12908			2.63284	9.89525	0.516398	0.57735			4.84711	4.62732		2.34872	4.45798	4.39913
Mean ISI within Burst - Avg	0.011826				0.007255	0.011634			0.007479	0.0102			0.013904									0.012384			0.01838	0.009142	0.009379		0.011602	0.01226	0.00712		0.019761			0.026823	0.02966	0.023133	0.024663			0.010399	0.011265		0.018392	0.011701	0.014339
Mean ISI within Burst - Std	0.001803				0.000874	0.005981			0.003328	0.002945			0.00822									0.001724			0.010186	0.005768	0.001002		0.002462	0.005806			0.001735			0.008548	0.011518	0.015708	0.010672			0.001687	0.001523		0.007771	0.002762	0.006347
Median ISI within Burst - Avg	0.006993				0.004438	0.007213			0.004573	0.0058			0.009904									0.011173			0.01352	0.005608	0.004827		0.006031	0.007872	0.00704		0.013594			0.021487	0.023918	0.01776	0.019067			0.005006	0.006771		0.011177	0.005531	0.008816
Median ISI within Burst - Std	0.001378				0.000286	0.006758			0.002781	0.00217			0.004127									0.0024			0.009891	0.00518	0.000541		0.001362	0.006797			0.002013			0.013244	0.012578	0.025358	0.009177			0.000595	0.000831		0.00613	0.001182	0.006369
Inter-Burst Interval - Avg (s)	16.9139				16.9138	15.92			15.9194	15.9226			59.0239									87.295			18.5996	16.2374	17.1923		17.1921	15.3829			21.4981			25.4075	8.41715	43.7126	73.026			21.4992	21.4985		21.4986	21.4984	19.9629
Inter-Burst Interval - Std (s)	4.44675				4.43582	5.80134			5.78632	5.88211			37.7395									2.91634			4.40545	6.05497	4.73881		4.74793	6.93032			5.00552			6.846	6.74994	22.9227	67.8243			5.05711	5.01037		5.01169	5.0148	7.44276
Burst Frequency (Hz)	0.056667				0.056667	0.06			0.06	0.06			0.016667									0.01			0.05	0.063333	0.06		0.06	0.066667	0.003333		0.046667			0.04	0.116667	0.02	0.01			0.046667	0.046667		0.046667	0.046667	0.05
IBI Coefficient of Variation	0.262905				0.26226	0.364407			0.363476	0.369418			0.639394									0.033408			0.236858	0.372902	0.275635		0.276169	0.45052			0.232835			0.269448	0.801927	0.524396	0.928768			0.235223	0.233057		0.233117	0.233264	0.372829
Normalized Duration IQR	0.141593				0.143885	0.229008			0.150943	0.310078			0.533333												0.608696	0.165289	0.050314		0.140845	0.376471			0.086957			0.216216	1.11628	0.823529				0.14966	0.202532		0.551724	0.246154	0.205128
Burst Percentage	97.5118	0			98.3891	97.1756			97.4684	97.5369			43.9394	0							0	32.6531	0		88.4058	97.548	85.4945	0	99.8255	95.2596	11.9048		90.7328	0	0	71.1538	75	53.3333	35.5556			85.4949	96.1612		96.2406	98.2927	96.7213
[truncated: 335 more columns]

## Sheet: Wash
Investigator:
Recording Name: 2024-1-5_Sleep-AD_plate6	0_wash
Description:
Maestro Edge (Maestro-) Settings
Original File Time	2024-01-05 20:06:00
Sampling Frequency	12.5 kHz
Voltage Scale	-5.484861781483107E-08 V/sample
Experiment Start Time	2024-01-05 16:01:09
Referencing Method	Median
Analog Mode Setting	Neural Spikes
Plate Type	BioCircuit MEA 24
Digital Low Pass Filter	3 kHz Kaiser Window
Digital High Pass Filter	200 Hz IIR
Temperature Set Point	37.0 Degrees C
Current Temperature	37.0 Degrees C
Heater Power	On
Legacy Heating Mode	Off
Barcode Plate Type	TwentyFourWellCircuit
Plate Serial Number	116-4007
CO2 Conc. Set Point	0.05
Actual CO2 Conc.	0.05
Gas Mixer Status	Regulating
AxIS Version	3.10.1.9
Maestro Edge (Maestro-) Firmware	3.10.1.9
Maestro Edge (Maestro-) BioCore Version	BioCore 4B
AxIS Batch Process
AxIS Version	3.10.1.9
File Name	2024-1-5_Sleep-AD_plate6,0_wash(001).raw
Plate Type	BioCircuit MEA 24
Requested File Section	30s to 5m30s
Actual File Section Run	30s to 5m30s
Recording Offset from File Start	30s
Spike Detector Settings
Method	Adaptive Threshold Crossing
Threshold	6
Threshold Status	Variable
Threshold Crossing Only	TRUE
Pre-Spike Duration	0.84 ms
Post-Spike Duration	2.16 ms
Coincident Event Filter	Default (Well)
Coincidence Occurrence Threshold	4 Electrodes
Coincidence Event Window	160 µs
Allow Sample Overlap	FALSE
Spike Count Interval	1 s
Burst Detector Settings
Burst Detection Algorithm	Inter-Spike Interval (ISI) Threshold
Maximum Inter-Spike Interval	100 ms
Minimum Number of Spikes	5
Enable Network Burst Detection	TRUE
Maximum Inter-Spike Interval (network bursts)	100 ms
Minimum Number of Spikes (network bursts)	50
Minimum Participating Electrodes (%)	35
Synchrony Window	20 ms
Statistics Compiler Settings
Include Treatment Statistics	TRUE
Include Well Statistics	TRUE
Minimum Spike Rate for Active Electrode	5 spikes/minute
Well Information
Well	A1	A2	A3	A4	A5	A6	B1	B2	B3	B4	B5	B6	C1	C2	C3	C4	C5	C6	D1	D2	D3	D4	D5	D6
Active	TRUE	TRUE	TRUE	TRUE	TRUE	TRUE	TRUE	TRUE	TRUE	TRUE	TRUE	TRUE	TRUE	TRUE	TRUE	TRUE	TRUE	TRUE	TRUE	TRUE	TRUE	TRUE	TRUE	TRUE
Well Coloring	#FF00FF	#FFFF00	#7B00FF	#FFFF00	#00FF00	#FF00FF	#FF00FF	#00FF00	#00FF00	#00FF00	#7B00FF	#7B00FF	#7B00FF	#00FF00	#00FF00	#FF00FF	#FFFF00	#00FF00	#7B00FF	#00FF00	#00FF00	#FFFF00	#FF00FF	#FFFF00
Control	FALSE	FALSE	FALSE	FALSE	FALSE	FALSE	FALSE	FALSE	FALSE	FALSE	FALSE	FALSE	FALSE	FALSE	FALSE	FALSE	FALSE	FALSE	FALSE	FALSE	FALSE	FALSE	FALSE	FALSE
Treatment	C	B	A	B		C	C				A	A	A			C	B		A			B	C	B
Concentration
Additional Information
Analysis Start (s):	30
Analysis Duration (s):	300
Well Averages	A1	A2	A3	A4	A5	A6	B1	B2	B3	B4	B5	B6	C1	C2	C3	C4	C5	C6	D1	D2	D3	D4	D5	D6
Treatment/ID	DMSO	Picrotoxin	Biccuculline	Picrotoxin		DMSO	DMSO				Biccuculline	Biccuculline	Biccuculline			DMSO	Picrotoxin		Biccuculline			Picrotoxin	DMSO	Picrotoxin
Number of Spikes	7145	5945	3814	5449	8301	4861	3644	87	3687	4165	2806	2981	2874	2018	2785	5018	5156	1465	4254	9047	1748	9169	7977	13339
Mean Firing Rate (Hz)	1.48854	1.23854	0.794583	1.13521	1.72938	1.01271	0.759167	0.018125	0.768125	0.867708	0.584583	0.621042	0.59875	0.420417	0.580208	1.04542	1.07417	0.305208	0.88625	1.88479	0.364167	1.91021	1.66187	2.77896
Number of Active Electrodes	5	6	9	8	5	5	10	2	4	8	6	11	8	3	3	10	9	4	6	6	2	8	7	10
Weighted Mean Firing Rate (Hz)	4.752	3.29278	1.39778	2.26042	5.534	3.23467	1.211	0.141667	3.04333	1.73167	1.53722	0.90303	1.18542	2.23667	3.09444	1.67267	1.89963	1.22083	2.34778	4.98111	2.905	3.80375	3.79476	4.42967
ISI Coefficient of Variation - Avg	8.0094	5.16204	4.49494	4.27734	4.91979	4.97193	3.33364	2.5403	4.74747	3.72309	4.56604	3.92728	5.3574	6.00874	5.54409	4.83166	4.86867	5.3925	6.67828	7.74687	6.31499	6.20622	7.32643	7.99895
Number of Bursts	82	124	131	117	60	57	119	9	101	93	64	140	91	40	25	169	134	48	84	111	36	150	137	155
Number of Bursting Electrodes	5	6	10	7	4	5	8	2	4	8	6	11	8	3	3	10	8	4	6	6	2	7	7	10
Burst Duration - Avg (s)	0.650867	0.358558	0.327768	0.373195	0.740008	0.449923	0.264589	0.1121	0.469326	0.297493	0.327246	0.237452	0.310695	0.488926	0.720471	0.297439	0.318811	0.295499	0.472106	0.650906	0.415953	0.520145	0.505832	0.629497
Burst Duration - Std (s)	0.197008	0.297769	0.160633	0.296901	0.470482	0.413078	0.189891	0.003875	0.148363	0.252584	0.237003	0.169739	0.148639	0.112183	0.392485	0.156508	0.193232	0.145888	0.206477	0.192059	0.367548	0.201617	0.206755	0.218994
Number of Spikes per Burst - Avg	84.7779	39.0436	24.6333	35.5833	121.528	65.5567	22.1291	6.425	32.2772	28.8613	31.6556	18.0036	28.564	47.9524	106.509	27.3833	34.0998	22.1318	49.2976	78.382	47.4167	59.6005	56.9981	82.524
Number of Spikes per Burst - Std	43.7155	41.6907	22.9126	36.0271	88.1642	81.5727	20.0983	0.247487	15.9519	26.6089	30.2787	13.3057	20.9881	30.7589	80.3153	19.9001	28.6114	17.1839	29.5245	30.8223	52.8366	33.4784	38.6404	44.3697
Mean ISI within Burst - Avg	0.009793	0.014131	0.022302	0.015662	0.009695	0.014633	0.01547	0.020569	0.016379	0.011973	0.015846	0.015937	0.013325	0.012616	0.011075	0.014126	0.013006	0.020706	0.011821	0.009575	0.012817	0.010888	0.011228	0.009517
Mean ISI within Burst - Std	0.003573	0.00579	0.014437	0.005507	0.006506	0.007984	0.003813	0.000538	0.004596	0.00334	0.007567	0.005029	0.003453	0.004412	0.008338	0.004463	0.003858	0.011096	0.004108	0.001561	0.006702	0.003489	0.003241	0.00259
Median ISI within Burst - Avg	0.005492	0.00944	0.016572	0.010487	0.006243	0.010802	0.01081	0.013506	0.009842	0.007862	0.009541	0.00885	0.007949	0.007649	0.007035	0.008818	0.008055	0.015133	0.006423	0.005693	0.00782	0.006293	0.006818	0.005422
Median ISI within Burst - Std	0.001751	0.005006	0.015596	0.00557	0.005155	0.00699	0.003755	0.000291	0.002374	0.002192	0.005059	0.002239	0.003219	0.002878	0.005855	0.003816	0.003309	0.011112	0.002346	0.00138	0.004283	0.002445	0.002714	0.001395
Inter-Burst Interval - Avg (s)	17.6825	11.9959	20.401	21.7783	20.8818	31.8013	29.3852	67.5503	9.06766	55.6039	44.7125	21.2743	25.7991	23.1537	36.0044	19.7111	18.4395	15.8048	20.2463	16.5896	17.4465	13.5968	14.9985	19.4023
Inter-Burst Interval - Std (s)	0.621077	0.828944	1.95358	15.8475	4.93183	18.4147	24.8363	5.62049	0.160278	95.436	37.0296	4.74131	6.08329	1.05705	2.71394	9.08684	3.97653	4.50478	0.000494	0.756557	0.000266	0.353621	0.435284	0.906412
Burst Frequency - Avg (Hz)	0.054667	0.068889	0.043667	0.055714	0.05	0.038	0.049583	0.015	0.084167	0.03875	0.035556	0.042424	0.037917	0.044444	0.027778	0.056333	0.055833	0.04	0.046667	0.061667	0.06	0.071429	0.065238	0.051667
Burst Frequency - Std (Hz)	0.001826	0.032432	0.01461	0.026438	0.009027	0.01609	0.023124	0.002357	0.053912	0.021077	0.018579	0.014613	0.005893	0.001925	0.001925	0.011595	0.01004	0.020548	0	0.002789	0	0.001782	0.001782	0.002357
Normalized Duration IQR - Avg	0.18808	0.352571	0.396084	0.362559	0.196687	0.378836	0.396659	0.538462	0.300275	0.340431	0.296921	0.41527	0.345876	0.161397	0.177159	0.404291	0.347963	0.434905	0.278243	0.186485	0.510089	0.23542	0.207814	0.185971
Normalized Duration IQR - Std	0.145517	0.188308	0.237969	0.144657	0.225426	0.357928	0.142087	0.7615	0.135235	0.236803	0.180293	0.242117	0.406804	0.074216	0.09779	0.249836	0.192795	0.085786	0.25927	0.062223	0.449008	0.045956	0.090908	0.089247
IBI Coefficient of Variation - Avg	0.330334	0.377017	0.19264	0.155276	0.383586	0.433143	0.396526	0.591112	0.341767	0.240084	0.287792	0.310081	0.371838	0.485464	0.45078	0.228237	0.346354	1.16011	0.144137	0.266743	0.234504	0.217877	0.29176	0.229595
IBI Coefficient of Variation - Std	0.057652	0.055108	0.131038	0.144459	0.074492	0.199088	0.167228	0.100434	0.02797	0.083768	0.102026	0.200131	0.132019	0.057901	0.107486	0.141661	0.184213	0.155465	0.00027	0.056208	2.8e-05	0.059309	0.05434	0.095983
Burst Percentage - Avg	81.3636	54.5919	64.767	50.9258	72.1747	48.6424	47.0359	33.9939	45.8388	51.3703	42.3787	77.5868	56.1684	69.528	92.1301	92.1873	56.411	74.2353	52.9039	48.6782	46.8781	52.4252	68.3248	68.6754
Burst Percentage - Std	39.8836	48.6993	41.9844	46.1318	41.4521	43.9445	44.0724	39.6681	49.076	43.4339	45.857	34.5166	47.0303	46.772	5.13527	12.3025	47.1139	39.8837	50.6762	50.8659	54.3137	50.5533	47.1692	45.3441
Number of Network Bursts	10	21	15	21	0	7	19	0	6	15	14	15	12	0	0	18	18	0	14	18	0	21	19	15
Network Burst Frequency (Hz)	0.033333	0.07	0.05	0.07		0.023333	0.063333		0.02	0.05	0.046667	0.05	0.04			0.06	0.06		0.046667	0.06		0.07	0.063333	0.05
Network Burst Duration - Avg (sec)	0.951176	0.838404	0.780485	0.910629		1.02235	0.716998		0.709933	0.881776	0.740846	0.630939	0.66408			0.636062	0.688107		0.793789	1.04541		0.83365	0.944059	1.14012
Network Burst Duration - Std (sec)	0.050855	0.090174	0.089865	0.097943		0.071539	0.110324		0.114676	0.146479	0.09534	0.066632	0.085433			0.087624	0.063919		0.072011	0.070862		0.067915	0.112846	0.061827
Number of Spikes per Network Burst - Avg	449	238.857	250.533	256.524		344.286	186.316		112.5	241.933	194.5	198	238.083			277.611	285.167		302.429	492.833		433.81	418.421	865.933
Number of Spikes per Network Burst - Std	16.7133	14.2207	12.7832	13.2726		12.6585	15.395		15.9844	12.1624	9.13783	12.0475	10.1575			15.5266	7.15583		11.7192	20.7428		18.7633	18.6736	17.1108
Number of Elecs Participating in Burst - Avg	6	6.52381	10.9333	8.57143		6.14286	10.1053		6	8.2	6.92857	11	9.58333			10	9.94444		7.5	9.05556		9.09524	7.36842	11.7333
Number of Elecs Participating in Burst - Std	0	0.749603	0.96115	0.87014		0.377964	0.936586		0	0.861892	0.730046	0.377964	0.900337			0	0.802366		0.759555	1.47418		1.30018	0.597265	0.798809
Number of Spikes per Network Burst per Channel - Avg	74.8333	37.0899	23.0568	30.1842		56.2653	18.6296		18.75	29.8278	28.3448	18.012	25.0742			27.7611	28.8473		40.6878	56.0419		48.5285	57.0445	74.1236
Number of Spikes per Network Burst per Channel - Std	2.78554	4.88017	2.07409	3.10771		4.49772	2.69205		2.66406	3.67294	3.13859	1.13426	2.89323			1.55266	2.37332		4.1181	11.0067		6.48404	4.15682	5.33117
Network Burst Percentage	62.8411	84.3734	98.5317	98.8622		49.5783	97.146		18.3076	87.1309	97.0421	99.631	99.4085			99.5815	99.5539		99.5299	98.0546		99.3565	99.6615	97.3761
Network IBI Coefficient of Variation	0.436845	0.415363	0.105309	0.070582		0.711827	0.272684		1.33481	0.162816	0.210775	0.224814	0.325175			0.183454	0.200181		0.143831	0.230852		0.170859	0.233799	0.158675
Network ISI Coefficient of Variation	12.8337	13.6736	9.88224	12.3154	7.28608	8.8443	8.5183	3.29553	9.86338	3.65518	8.00427	13.7343	15.4711	6.46814	5.0035	15.5395	15.4494	7.76084	16.1473	11.1249	9.85605	14.3421	19.5722	8.00776
Network Normalized Duration IQR	0.096257	0.130178	0.130719	0.131148		0.126829	0.251748		0.120301	0.219653	0.18543	0.113821	0.105263			0.097561	0.088889		0.143791	0.067633		0.133333	0.162437	0.098655
Area Under Normalized Cross-Correlation	0.18825	0.147861	0.301706	0.195325	0.103259	0.115955	0.231968	0.1106	0.152676	0.21959	0.222258	0.410145	0.319848	0.079895	0.096024	0.369721	0.283139	0.09847	0.224705	0.256279	0.038599	0.26987	0.278452	0.405941
Area Under Cross-Correlation	2.45283	1.20725	1.3145	1.33661	2.05281	0.769056	0.943028	0.002167	0.398	1.06608	0.577222	1.22206	1.04592	0.230472	0.380583	2.23939	1.95658	0.136694	1.41014	3.92744	0.053361	4.09344	3.33494	10.1393
Width at Half Height of Normalized Cross-Correlation	30	29	24	24	36	26	26	7	32	33	14	24	23	22	16	23	26	22	25	25	20	30	27	35
Width at Half Height of Cross-Correlation	271	239	161	174	428	329	135	7	168	167	139	100	135	210	318	144	170	145	211	258	137	212	231	276
Synchrony Index	0.69079	0.352325	0.49812	0.419733	0.613612	0.286727	0.416961	0.115632	0.293231	0.399592	0.297232	0.639304	0.427391	0.571402	0.777125	0.781016	0.405761	0.519318	0.344947	0.392323	0.181434	0.396319	0.478371	0.559684
Measurement	A1_11	A1_12	A1_13	A1_14	A1_21	A1_22	A1_23	A1_24	A1_31	A1_32	A1_33	A1_34	A1_41	A1_42	A1_43	A1_44	A2_11	A2_12	A2_13	A2_14	A2_21	A2_22	A2_23	A2_24	A2_31	A2_32	A2_33	A2_34	A2_41	A2_42	A2_43	A2_44	A3_11	A3_12	A3_13	A3_14	A3_21	A3_22	A3_23	A3_24	A3_31	A3_32	A3_33	A3_34	A3_41	A3_42	A3_43	A3_44	A4_11
Number of Spikes	349	0	0	0	1825	1158	0	0	2331	1465	0	0	17	0	0	0	0	0	0	1	9	8	0	0	225	2755	193	0	955	1764	35	0	130	6	158	121	482	22	11	0	0	1120	334	1	255	888	286	0	0
Mean Firing Rate (Hz)	1.16333	0	0	0	6.08333	3.86	0	0	7.77	4.88333	0	0	0.056667	0	0	0	0	0	0	0.003333	0.03	0.026667	0	0	0.75	9.18333	0.643333	0	3.18333	5.88	0.116667	0	0.433333	0.02	0.526667	0.403333	1.60667	0.073333	0.036667	0	0	3.73333	1.11333	0.003333	0.85	2.96	0.953333	0	0
ISI Coefficient of Variation	4.79362				9.86017	6.78234			9.53924	9.07162															2.99853	10.0116	2.75214		6.29708	7.74228	1.17061		2.46579		3.13378	2.72606	4.74308					7.55803	4.59498		4.09752	6.87519	4.26006
Number of Bursts	16	0	0	0	16	16	0	0	17	17	0	0	0	0	0	0	0	0	0	0	0	0	0	0	22	25	25	0	25	26	1	0	13	0	15	12	15	1	0	0	0	15	15	0	15	15	15	0	0
Burst Duration - Avg (s)	0.302655				0.730715	0.701725			0.785901	0.733336															0.146276	0.787322	0.134531		0.38415	0.635388	0.06368		0.221403		0.164005	0.22826	0.4168	0.22352				0.668171	0.317749		0.222651	0.520789	0.294331
Burst Duration - Std (s)	0.092307				0.072127	0.087019			0.186459	0.206856															0.06832	0.107291	0.055381		0.077726	0.134754			0.041778		0.082428	0.116791	0.067077					0.108416	0.078848		0.069111	0.084525	0.077086
Number of Spikes per Burst - Avg	20.75				112.938	70.4375			135.235	84.5294															9.09091	108.68	7.16		37.6	66.7308	5		8		7.86667	8.66667	30.9333	5				72.8667	21.1333		16.4	56.9333	18.5333
Number of Spikes per Burst - Std	4.04145				7.15978	5.27849			34.166	21.5671															1.97385	7.81409	1.72434		4.76095	13.7712			2.85774		1.88478	2.22928	3.9545					5.19432	3.97971		2.38447	4.77294	4.17247
Mean ISI within Burst - Avg	0.015535				0.006535	0.010111			0.00708	0.009702															0.018178	0.007308	0.02267		0.010481	0.010228	0.01592		0.035181		0.023096	0.028945	0.014042	0.05588				0.009295	0.015819		0.014398	0.009346	0.017018
Mean ISI within Burst - Std	0.004462				0.000594	0.001076			0.005307	0.004272															0.006941	0.000815	0.010106		0.001631	0.00307			0.010872		0.009062	0.009268	0.002359					0.001316	0.002896		0.00368	0.001534	0.003529
Median ISI within Burst - Avg	0.008035				0.003685	0.00522			0.004174	0.006344															0.010651	0.004067	0.016326		0.005469	0.006129	0.014		0.030369		0.016608	0.02128	0.007856	0.0544				0.005067	0.008293		0.007024	0.005211	0.009616
Median ISI within Burst - Std	0.002339				0.000268	0.000577			0.002416	0.007428															0.004784	0.000363	0.010243		0.000803	0.002772			0.0125		0.007599	0.010462	0.000924					0.000563	0.002492		0.001857	0.000746	0.002965
Inter-Burst Interval - Avg (s)	18.1364				18.1364	18.1353			17.0022	17.002															13.4333	11.7548	11.7541		11.7537	11.2838			22.6947		19.4515	24.7551	19.4516					19.451	19.4508		19.4517	19.4513	19.4517
Inter-Burst Interval - Std (s)	5.22673				5.22811	5.22725			6.68495	6.69528															6.13303	3.81095	4.59659		3.81968	4.38138			8.74292		6.81823	9.03923	2.05918					2.05148	2.04885		2.05183	2.04883	2.0496
Burst Frequency (Hz)	0.053333				0.053333	0.053333			0.056667	0.056667															0.073333	0.083333	0.083333		0.083333	0.086667	0.003333		0.043333		0.05	0.04	0.05	0.003333				0.05	0.05		0.05	0.05	0.05
IBI Coefficient of Variation	0.28819				0.288266	0.288236			0.393182	0.393793															0.456553	0.324204	0.391062		0.324977	0.388289			0.38524		0.350525	0.365147	0.105862					0.105469	0.105335		0.105483	0.105331	0.105368
Normalized Duration IQR	0.436364				0.083916	0.17931			0.081871	0.15894															0.64	0.242038	0.444444		0.253165	0.183206			0.243902		0.914286	0.666667	0.197531					0.255639	0.327869		0.355556	0.252427	0.350877
Burst Percentage	95.1289				99.0137	97.323			98.6272	98.0887			0							0	0	0			88.8889	98.6207	92.7461		98.4293	98.356	14.2857		80	0	74.6835	85.9504	96.2656	22.7273	0			97.5893	94.9102	0	96.4706	96.1712	97.2028
[truncated: 335 more columns]
