# Supplementary material for: Multielectrode array characterization of human induced pluripotent stem cell derived neurons in co-culture with primary human astrocytes
Source: PLoS One. 2024 Jun 25;19(6):e0303901. doi: 10.1371/journal.pone.0303901 (PMC11198861; doi:10.1371/journal.pone.0303901)
Supplement: S4 Dataset — (CSV) [file pone.0303901.s006.csv]

Input File	Display Name	File Name
Baseline	B	2023-3-14_Sleep-AD_plate4	0_pre-observation(000)(001).csv
Dosed	4h	2023-3-14_Sleep-AD_plate4	0_treatment(003)(001).csv
	24h	2023-3-14_Sleep-AD_plate4	0_treatment(013)(001).csv
	C3	2023-3-15_Sleep-AD_plate4	0_washout(006)(001).csv
	Washout	2023-3-16_Sleep-AD_plate4	0_treatment2(013)(001).csv
Plot Selection	One Treatment Per Plot
Plot Display	Raw Values
Error Bars	Standard Error
Well Exclusion Criterion	Mean Firing Rate (Hz)	0
Number of Spikes
	Baseline	4h	24h	Washout
A2A [1 µM] Mean	81525.500000	75939.250000	63070.250000	43119.250000
A2A [1 µM] SEM	18693.061977	19422.287178	17895.592793	10342.685639
A2A [1 µM] Replicates	131391.000000	124300.000000	100512.000000	50163.000000
	73060.000000	68584.000000	60450.000000	30356.000000
	41103.000000	30009.000000	15427.000000	23014.000000
	80548.000000	80864.000000	75892.000000	68944.000000
Bic [10 µM] Mean	74857.750000	73720.750000	57493.750000	18912.500000
Bic [10 µM] SEM	17656.419675	21454.765871	22822.022856	9234.170604
Bic [10 µM] Replicates	50231.000000	58543.000000	35717.000000	4546.000000
	38950.000000	20364.000000	4380.000000	2678.000000
	102582.000000	100992.000000	86263.000000	27691.000000
	107668.000000	114984.000000	103615.000000	40735.000000
Control Mean	65497.250000	60662.250000	43054.000000	37687.500000
Control SEM	14816.672092	16861.990118	22332.691422	12661.601824
Control Replicates	48504.000000	44462.000000	9481.000000	39990.000000
	36520.000000	22630.000000	3546.000000	10101.000000
	73494.000000	76998.000000	61895.000000	29862.000000
	103471.000000	98559.000000	97294.000000	70797.000000
DMSO [0.1 %] Mean	73094.750000	77331.500000	59556.000000	41671.250000
DMSO [0.1 %] SEM	15641.787336	12062.365263	20363.628692	17795.207184
DMSO [0.1 %] Replicates	53668.000000	56917.000000	36822.000000	14115.000000
	39337.000000	56047.000000	13757.000000	10601.000000
	101221.000000	100028.000000	91238.000000	57628.000000
	98153.000000	96334.000000	96407.000000	84341.000000
EGTA [1 mM] Mean	78805.750000	29143.750000	44341.250000	55498.500000
EGTA [1 mM] SEM	25400.483799	6587.398644	20464.774558	23281.467646
EGTA [1 mM] Replicates	110957.000000	42849.000000	70913.000000	98202.000000
	34815.000000	15741.000000	11435.000000	20255.000000
	36232.000000	20240.000000	7404.000000	10472.000000
	133219.000000	37745.000000	87613.000000	93065.000000
Serum [10 %] Mean	72401.250000	12832.750000	1955.750000	69030.750000
Serum [10 %] SEM	20594.931332	3372.424236	716.523712	25324.675215
Serum [10 %] Replicates	73739.000000	11371.000000	4023.000000	102267.000000
	14972.000000	4624.000000	733.000000	19214.000000
	90036.000000	14490.000000	1667.000000	32755.000000
	110858.000000	20846.000000	1400.000000	121887.000000
Mean Firing Rate (Hz)
	Baseline	4h	24h	Washout
A2A [1 µM] Mean	14.153733	13.193059	10.957306	7.485981
A2A [1 µM] SEM	3.245323	3.374268	3.109033	1.795605
A2A [1 µM] Replicates	22.810938	21.594858	17.462126	8.708854
	12.684028	11.915219	10.502085	5.270139
	7.135938	5.213516	2.680160	3.995486
	13.984028	14.048645	13.184851	11.969444
Bic [10 µM] Mean	12.996137	12.807635	9.988490	3.283420
Bic [10 µM] SEM	3.065351	3.727374	3.964910	1.603155
Bic [10 µM] Replicates	8.720660	10.170778	6.205177	0.789236
	6.762153	3.537874	0.760945	0.464931
	17.809375	17.545518	14.986623	4.807465
	18.692361	19.976372	18.001216	7.072049
Control Mean	11.371050	10.538959	7.479847	6.542969
Control SEM	2.572339	2.929463	3.879898	2.198195
Control Replicates	8.420833	7.724461	1.647151	6.942708
	6.340278	3.931550	0.616053	1.753646
	12.759375	13.376998	10.753127	5.184375
	17.963715	17.122828	16.903058	12.291146
DMSO [0.1 %] Mean	12.690061	13.434937	10.346769	7.234592
DMSO [0.1 %] SEM	2.715588	2.095616	3.537809	3.089446
DMSO [0.1 %] Replicates	9.317361	9.888290	6.397151	2.450521
	6.829340	9.737144	2.390028	1.840451
	17.573090	17.378040	15.850938	10.004861
	17.040451	16.736275	16.748958	14.642535
EGTA [1 mM] Mean	13.681554	5.063195	7.703483	9.635156
EGTA [1 mM] SEM	4.409806	1.144440	3.555381	4.041921
EGTA [1 mM] Replicates	19.263368	7.444232	12.319840	17.048958
	6.044271	2.734712	1.986623	3.516493
	6.290278	3.516331	1.286310	1.818056
	23.128299	6.557505	15.221161	16.157118
Serum [10 %] Mean	12.569662	2.229456	0.339776	11.984506
Serum [10 %] SEM	3.575509	0.585897	0.124483	4.396645
Serum [10 %] Replicates	12.801910	1.975504	0.698923	17.754688
	2.599306	0.803336	0.127345	3.335764
	15.631250	2.517373	0.289611	5.686632
	19.246181	3.621612	0.243224	21.160938
Number of Active Electrodes
	Baseline	4h	24h	Washout
A2A [1 µM] Mean	16.000000	16.000000	16.000000	15.750000
A2A [1 µM] SEM	0.000000	0.000000	0.000000	0.250000
A2A [1 µM] Replicates	16.000000	16.000000	16.000000	16.000000
	16.000000	16.000000	16.000000	16.000000
	16.000000	16.000000	16.000000	15.000000
	16.000000	16.000000	16.000000	16.000000
Bic [10 µM] Mean	16.000000	16.000000	15.500000	13.000000
Bic [10 µM] SEM	0.000000	0.000000	0.500000	1.154701
Bic [10 µM] Replicates	16.000000	16.000000	16.000000	11.000000
	16.000000	16.000000	14.000000	11.000000
	16.000000	16.000000	16.000000	15.000000
	16.000000	16.000000	16.000000	15.000000
Control Mean	15.750000	15.750000	13.750000	14.750000
Control SEM	0.250000	0.250000	1.931105	0.629153
Control Replicates	15.000000	15.000000	15.000000	15.000000
	16.000000	16.000000	8.000000	13.000000
	16.000000	16.000000	16.000000	15.000000
	16.000000	16.000000	16.000000	16.000000
DMSO [0.1 %] Mean	16.000000	16.000000	16.000000	15.250000
DMSO [0.1 %] SEM	0.000000	0.000000	0.000000	0.478714
DMSO [0.1 %] Replicates	16.000000	16.000000	16.000000	14.000000
	16.000000	16.000000	16.000000	15.000000
	16.000000	16.000000	16.000000	16.000000
	16.000000	16.000000	16.000000	16.000000
EGTA [1 mM] Mean	16.000000	15.500000	13.250000	15.750000
EGTA [1 mM] SEM	0.000000	0.288675	1.600781	0.250000
EGTA [1 mM] Replicates	16.000000	16.000000	16.000000	16.000000
	16.000000	15.000000	11.000000	15.000000
	16.000000	15.000000	10.000000	16.000000
	16.000000	16.000000	16.000000	16.000000
Serum [10 %] Mean	15.250000	14.250000	7.000000	15.500000
Serum [10 %] SEM	0.750000	1.181454	2.483277	0.500000
Serum [10 %] Replicates	16.000000	16.000000	12.000000	16.000000
	13.000000	11.000000	1.000000	14.000000
	16.000000	14.000000	5.000000	16.000000
	16.000000	16.000000	10.000000	16.000000
Weighted Mean Firing Rate (Hz)
	Baseline	4h	24h	Washout
A2A [1 µM] Mean	14.153733	13.193059	10.957306	7.551831
A2A [1 µM] SEM	3.245323	3.374268	3.109033	1.753653
A2A [1 µM] Replicates	22.810938	21.594858	17.462126	8.708854
	12.684028	11.915219	10.502085	5.270139
	7.135938	5.213516	2.680160	4.258889
	13.984028	14.048645	13.184851	11.969444
Bic [10 µM] Mean	12.996137	12.807635	10.012837	3.615497
Bic [10 µM] SEM	3.065351	3.727374	3.946052	1.646859
Bic [10 µM] Replicates	8.720660	10.170778	6.205177	1.132576
	6.762153	3.537874	0.858334	0.665152
	17.809375	17.545518	14.986623	5.124630
	18.692361	19.976372	18.001216	7.539630
Control Mean	11.510286	10.667283	7.654885	6.842776
Control SEM	2.522392	2.890924	3.780392	2.117150
Control Replicates	8.977778	8.237758	1.756961	7.404444
	6.340278	3.931550	1.206393	2.145513
	12.759375	13.376998	10.753127	5.530000
	17.963715	17.122828	16.903058	12.291146
DMSO [0.1 %] Mean	12.690061	13.434937	10.346769	7.350424
DMSO [0.1 %] SEM	2.715588	2.095616	3.537809	3.028097
DMSO [0.1 %] Replicates	9.317361	9.888290	6.397151	2.792262
	6.829340	9.737144	2.390028	1.962037
	17.573090	17.378040	15.850938	10.004861
	17.040451	16.736275	16.748958	14.642535
EGTA [1 mM] Mean	13.681554	5.165109	8.115852	9.693163
EGTA [1 mM] SEM	4.409806	1.088635	3.322429	4.012964
EGTA [1 mM] Replicates	19.263368	7.444232	12.319840	17.048958
	6.044271	2.912022	2.881547	3.748519
	6.290278	3.746676	2.040862	1.818056
	23.128299	6.557505	15.221161	16.157118
Serum [10 %] Mean	12.718767	2.408376	1.023998	12.103243
Serum [10 %] SEM	3.437355	0.533843	0.322398	4.319718
Serum [10 %] Replicates	12.801910	1.975504	0.922400	17.754688
	3.195726	1.164950	1.915219	3.810714
	15.631250	2.871438	0.885059	5.686632
	19.246181	3.621612	0.373315	21.160938
ISI Coefficient of Variation - Avg
	Baseline	4h	24h	Washout
A2A [1 µM] Mean	6.500212	5.359902	4.663188	3.905258
A2A [1 µM] SEM	0.888703	0.602718	0.880177	0.642003
A2A [1 µM] Replicates	4.631393	4.423613	3.512727	2.434991
	8.825126	7.003867	6.642870	4.137161
	5.784420	4.491492	2.886587	3.533536
	6.759907	5.520635	5.610567	5.515345
Bic [10 µM] Mean	7.173468	7.733624	6.295945	1.160246
Bic [10 µM] SEM	0.669643	1.299985	1.454093	0.026165
Bic [10 µM] Replicates	7.769388	9.755503	7.291087	1.221333
	5.166507	3.937953	1.962220	1.180811
	7.843395	8.295508	7.846760	1.100350
	7.914581	8.945530	8.083714	1.138490
Control Mean	5.596981	4.981096	3.424076	3.459174
Control SEM	0.493720	0.592588	1.128536	0.917708
Control Replicates	4.521287	4.608729	1.021842	4.543634
	5.085076	3.515987	2.021929	3.073245
	6.040267	5.553019	4.932755	1.043840
	6.741294	6.246649	5.719779	5.175978
DMSO [0.1 %] Mean	6.307451	6.424884	5.345841	3.291041
DMSO [0.1 %] SEM	0.908288	0.664200	0.762242	0.750587
DMSO [0.1 %] Replicates	7.545847	7.805810	6.376160	3.688601
	3.756002	4.731308	3.278659	1.219319
	6.258902	6.096491	5.122714	3.453929
	7.669055	7.065926	6.605831	4.802314
EGTA [1 mM] Mean	5.708136	2.136709	3.256280	3.584442
EGTA [1 mM] SEM	0.873416	0.391464	1.095168	0.915423
EGTA [1 mM] Replicates	7.914267	2.961564	4.458689	5.590793
	3.908658	1.470735	1.252551	2.154330
	4.809670	1.464645	1.581979	1.914419
	6.199950	2.649891	5.731902	4.678224
Serum [10 %] Mean	6.776114	1.416822	1.097139	5.466093
Serum [10 %] SEM	0.948017	0.089572	0.027355	1.185359
Serum [10 %] Replicates	6.732046	1.443713	1.080714	6.932337
	4.428805	1.282898	1.155311	4.131311
	9.070369	1.659931	1.123459	2.858633
	6.873235	1.280744	1.029074	7.942089
Number of Bursts
	Baseline	4h	24h	Washout
A2A [1 µM] Mean	782.250000	846.000000	750.000000	618.500000
A2A [1 µM] SEM	298.739679	329.250917	288.407986	163.116778
A2A [1 µM] Replicates	1667.000000	1794.000000	1584.000000	1075.000000
	424.000000	414.000000	397.000000	342.000000
	416.000000	385.000000	333.000000	433.000000
	622.000000	791.000000	686.000000	624.000000
Bic [10 µM] Mean	602.250000	546.000000	399.750000	746.750000
Bic [10 µM] SEM	110.316495	106.024368	147.424769	438.632605
Bic [10 µM] Replicates	322.000000	321.000000	223.000000	48.000000
	564.000000	498.000000	130.000000	30.000000
	674.000000	533.000000	454.000000	1064.000000
	849.000000	832.000000	792.000000	1845.000000
Control Mean	492.500000	498.250000	370.750000	613.250000
Control SEM	83.716287	118.614484	168.979967	180.899316
Control Replicates	347.000000	279.000000	86.000000	482.000000
	348.000000	308.000000	78.000000	176.000000
	637.000000	722.000000	592.000000	1004.000000
	638.000000	684.000000	727.000000	791.000000
DMSO [0.1 %] Mean	561.750000	595.500000	571.500000	689.000000
DMSO [0.1 %] SEM	89.275207	106.945859	206.346594	303.940510
DMSO [0.1 %] Replicates	417.000000	395.000000	314.000000	97.000000
	408.000000	459.000000	168.000000	234.000000
	768.000000	868.000000	1080.000000	1251.000000
	654.000000	660.000000	724.000000	1174.000000
EGTA [1 mM] Mean	770.500000	1141.750000	777.500000	835.500000
EGTA [1 mM] SEM	200.005208	338.315034	301.629602	268.808017
EGTA [1 mM] Replicates	974.000000	1784.000000	1476.000000	858.000000
	377.000000	488.000000	278.000000	508.000000
	501.000000	631.000000	269.000000	391.000000
	1230.000000	1664.000000	1087.000000	1585.000000
Serum [10 %] Mean	569.000000	483.250000	18.750000	807.000000
Serum [10 %] SEM	128.432213	179.630350	10.233727	111.675870
Serum [10 %] Replicates	601.000000	263.000000	46.000000	924.000000
	246.000000	98.000000	3.000000	482.000000
	556.000000	727.000000	23.000000	845.000000
	873.000000	845.000000	3.000000	977.000000
Number of Bursting Electrodes
	Baseline	4h	24h	Washout
A2A [1 µM] Mean	16.000000	16.000000	15.750000	15.500000
A2A [1 µM] SEM	0.000000	0.000000	0.250000	0.500000
A2A [1 µM] Replicates	16.000000	16.000000	16.000000	16.000000
	16.000000	16.000000	16.000000	16.000000
	16.000000	16.000000	15.000000	14.000000
	16.000000	16.000000	16.000000	16.000000
Bic [10 µM] Mean	16.000000	16.000000	15.750000	6.500000
Bic [10 µM] SEM	0.000000	0.000000	0.250000	2.397916
Bic [10 µM] Replicates	16.000000	16.000000	16.000000	3.000000
	16.000000	16.000000	15.000000	2.000000
	16.000000	16.000000	16.000000	9.000000
	16.000000	16.000000	16.000000	12.000000
Control Mean	15.750000	15.750000	11.500000	14.000000
Control SEM	0.250000	0.250000	2.629956	0.912871
Control Replicates	15.000000	15.000000	6.000000	15.000000
	16.000000	16.000000	8.000000	12.000000
	16.000000	16.000000	16.000000	13.000000
	16.000000	16.000000	16.000000	16.000000
DMSO [0.1 %] Mean	16.000000	16.000000	16.000000	13.250000
DMSO [0.1 %] SEM	0.000000	0.000000	0.000000	2.750000
DMSO [0.1 %] Replicates	16.000000	16.000000	16.000000	16.000000
	16.000000	16.000000	16.000000	5.000000
	16.000000	16.000000	16.000000	16.000000
	16.000000	16.000000	16.000000	16.000000
EGTA [1 mM] Mean	16.000000	12.750000	10.500000	15.500000
EGTA [1 mM] SEM	0.000000	1.314978	3.175426	0.288675
EGTA [1 mM] Replicates	16.000000	15.000000	16.000000	16.000000
	16.000000	11.000000	5.000000	15.000000
	16.000000	10.000000	5.000000	15.000000
	16.000000	15.000000	16.000000	16.000000
Serum [10 %] Mean	15.250000	10.750000	1.500000	15.500000
Serum [10 %] SEM	0.750000	2.358495	0.500000	0.500000
Serum [10 %] Replicates	16.000000	15.000000	3.000000	16.000000
	13.000000	4.000000	1.000000	14.000000
	16.000000	12.000000	1.000000	16.000000
	16.000000	12.000000	1.000000	16.000000
Burst Duration - Avg (s)
	Baseline	4h	24h	Washout
A2A [1 µM] Mean	0.809441	0.744080	0.673716	0.580508
A2A [1 µM] SEM	0.052431	0.054092	0.075707	0.048358
A2A [1 µM] Replicates	0.764115	0.716913	0.640004	0.579130
	0.923940	0.872608	0.824803	0.549903
	0.687017	0.613661	0.477320	0.481148
	0.862694	0.773139	0.752737	0.711851
Bic [10 µM] Mean	0.840867	0.945687	0.815355	0.361495
Bic [10 µM] SEM	0.061551	0.146533	0.187738	0.015191
Bic [10 µM] Replicates	0.838205	0.991505	0.861116	0.399881
	0.670085	0.519567	0.282566	0.325890
	0.902607	1.164732	1.154761	0.356643
	0.952570	1.106944	0.962979	0.363568
Control Mean	0.830879	0.806632	0.544853	0.542983
Control SEM	0.042430	0.025115	0.147821	0.099700
Control Replicates	0.752332	0.767723	0.235578	0.580870
	0.834251	0.790228	0.349713	0.533715
	0.789105	0.788155	0.771907	0.286445
	0.947829	0.880420	0.822215	0.770902
DMSO [0.1 %] Mean	0.835119	0.810285	0.752419	0.600058
DMSO [0.1 %] SEM	0.044638	0.037653	0.052971	0.061558
DMSO [0.1 %] Replicates	0.778126	0.780752	0.707424	0.647417
	0.753499	0.731516	0.664952	0.465873
	0.857551	0.819315	0.731407	0.539899
	0.951299	0.909558	0.905894	0.747043
EGTA [1 mM] Mean	0.841997	0.436561	0.544040	0.624491
EGTA [1 mM] SEM	0.084460	0.043938	0.135077	0.140570
EGTA [1 mM] Replicates	1.019693	0.558557	0.673429	0.952372
	0.733291	0.353566	0.306168	0.493354
	0.666384	0.434878	0.333953	0.310410
	0.948622	0.399244	0.862610	0.741828
Serum [10 %] Mean	0.827908	0.324940	0.206401	0.561304
Serum [10 %] SEM	0.116561	0.037412	0.032386	0.111462
Serum [10 %] Replicates	0.864615	0.412682	0.284592	0.687415
	0.494797	0.237888	0.128240	0.355552
	1.034415	0.352156	0.219864	0.391751
	0.917805	0.297035	0.192907	0.810499
Burst Duration - Std (s)
	Baseline	4h	24h	Washout
A2A [1 µM] Mean	0.200586	0.187400	0.182342	0.221549
A2A [1 µM] SEM	0.036925	0.027111	0.038021	0.028712
A2A [1 µM] Replicates	0.277130	0.219689	0.171206	0.223569
	0.099596	0.106669	0.102755	0.153719
	0.214299	0.218210	0.285902	0.293965
	0.211318	0.205034	0.169505	0.214942
Bic [10 µM] Mean	0.193218	0.258789	0.215292	0.191493
Bic [10 µM] SEM	0.022501	0.042828	0.034611	0.037656
Bic [10 µM] Replicates	0.154111	0.200058	0.170181	0.303442
	0.171627	0.182252	0.142206	0.160159
	0.190117	0.284264	0.276956	0.139966
	0.257016	0.368581	0.271827	0.162406
Control Mean	0.197437	0.210501	0.160527	0.189737
Control SEM	0.025237	0.017563	0.043546	0.040168
Control Replicates	0.169904	0.169099	0.060342	0.171411
	0.153444	0.201491	0.119793	0.234408
	0.198620	0.217885	0.207215	0.085230
	0.267778	0.253530	0.254758	0.267897
DMSO [0.1 %] Mean	0.181048	0.167247	0.214152	0.214427
DMSO [0.1 %] SEM	0.022915	0.019157	0.011865	0.028253
DMSO [0.1 %] Replicates	0.164774	0.188409	0.223615	0.291594
	0.154331	0.110958	0.243260	0.190342
	0.155648	0.175574	0.196941	0.216480
	0.249440	0.194046	0.192791	0.159291
EGTA [1 mM] Mean	0.235585	0.237012	0.132354	0.241220
EGTA [1 mM] SEM	0.044234	0.045861	0.042199	0.046228
EGTA [1 mM] Replicates	0.345841	0.349329	0.210163	0.247356
	0.204406	0.171406	0.031305	0.354991
	0.135942	0.273774	0.094811	0.128951
	0.256150	0.153540	0.193137	0.233580
Serum [10 %] Mean	0.197289	0.150952	0.083231	0.180131
Serum [10 %] SEM	0.014406	0.025713	0.000000	0.036870
Serum [10 %] Replicates	0.194127	0.159675	0.083231	0.116818
	0.157719	0.080104	NaN	0.223221
	0.217736	0.203327	NaN	0.261808
	0.219575	0.160702	NaN	0.118677
Number of Spikes per Burst - Avg
	Baseline	4h	24h	Washout
A2A [1 µM] Mean	128.492710	114.091708	90.988015	70.705652
A2A [1 µM] SEM	16.868088	17.491170	24.722588	16.524508
A2A [1 µM] Replicates	115.753271	100.115837	74.427491	57.046702
	167.096149	156.545802	143.376550	74.460850
	88.845578	74.672121	30.214683	36.753788
	142.275843	125.033073	115.933336	114.561268
Bic [10 µM] Mean	135.409158	152.231000	127.787630	8.463770
Bic [10 µM] SEM	22.122137	37.897145	39.354088	0.797730
Bic [10 µM] Replicates	152.528408	181.219292	149.359133	7.876812
	69.321164	39.159249	12.858059	6.500000
	157.343342	200.345926	191.093907	9.437102
	162.443717	188.199532	157.839422	10.041167
Control Mean	142.454327	136.404032	77.336748	61.858705
Control SEM	17.155084	16.764443	39.201838	24.998384
Control Replicates	141.760314	146.128746	5.855185	94.733793
	98.728766	87.125404	13.154762	32.448712
	146.879186	150.378012	147.423343	7.460666
	182.449042	161.983968	142.913704	112.791648
DMSO [0.1 %] Mean	136.299147	135.745280	112.222977	68.309603
DMSO [0.1 %] SEM	12.612733	11.608456	16.028386	22.915985
DMSO [0.1 %] Replicates	126.270203	135.925016	110.619989	106.249107
	109.022990	108.539449	76.293400	9.485308
	141.376558	133.263319	107.696999	54.421795
	168.526835	165.253335	154.281522	103.082203
EGTA [1 mM] Mean	121.506364	12.724315	35.469540	62.948078
EGTA [1 mM] SEM	22.142118	2.003806	18.212705	28.316213
EGTA [1 mM] Replicates	144.659937	18.127600	43.447636	131.436038
	91.273209	8.439761	6.507937	20.974544
	78.098903	12.119275	8.160148	12.155488
	171.993405	12.210623	83.762439	87.226244
Serum [10 %] Mean	131.369218	9.795193	5.981481	71.891323
Serum [10 %] SEM	27.803733	2.050219	0.403602	25.156846
Serum [10 %] Replicates	133.754183	15.552200	6.259259	106.441639
	52.534945	6.000000	5.333333	31.521474
	177.772869	9.510639	7.000000	26.046499
	161.414877	8.117932	5.333333	123.555678
Number of Spikes per Burst - Std
	Baseline	4h	24h	Washout
A2A [1 µM] Mean	52.351843	50.245694	37.916499	41.938651
A2A [1 µM] SEM	8.513050	6.128102	5.851222	5.680884
A2A [1 µM] Replicates	70.275702	58.443964	42.243492	42.750252
	36.671806	38.632834	40.446634	35.695521
	38.982103	40.936099	21.030464	31.753190
	63.477761	62.969879	47.945407	57.555641
Bic [10 µM] Mean	51.291656	59.686310	45.252516	4.428140
Bic [10 µM] SEM	6.468232	14.754310	11.908852	0.850947
Bic [10 µM] Replicates	54.985340	67.657711	54.810299	4.982784
	32.957628	16.386685	10.085820	2.121320
	53.862797	72.358753	62.847232	4.430949
	63.360859	82.342091	53.266715	6.177506
Control Mean	59.421107	64.307503	34.343063	35.414889
Control SEM	7.286685	6.309744	17.487503	14.228571
Control Replicates	56.547861	59.266862	0.833390	45.780553
	40.208257	49.352072	7.553631	23.652116
	67.647919	78.097640	66.858033	3.078303
	73.280389	70.513438	62.127197	69.148582
DMSO [0.1 %] Mean	54.767127	50.968538	54.866818	43.159847
DMSO [0.1 %] SEM	5.114466	7.349592	3.394492	14.292630
DMSO [0.1 %] Replicates	50.706291	55.208996	56.377047	71.442037
	45.856666	29.157102	45.945718	3.634947
	53.071114	59.986501	62.376435	45.172049
	69.434438	59.521553	54.768073	52.390355
EGTA [1 mM] Mean	56.236728	7.893677	14.762424	31.815885
EGTA [1 mM] SEM	12.248795	2.106694	8.350696	12.923337
EGTA [1 mM] Replicates	71.135509	13.389286	20.063468	56.494417
	38.004946	3.751216	0.792851	14.405038
	32.998713	8.795184	2.126308	5.099859
	82.807742	5.639020	36.067070	51.264226
Serum [10 %] Mean	44.342168	4.685058	1.899751	31.330354
Serum [10 %] SEM	6.412623	1.379014	0.000000	2.376815
Serum [10 %] Replicates	48.748429	7.917461	1.899751	34.674528
	25.732575	1.211137	NaN	28.169544
	47.779041	5.176254	NaN	26.411666
	55.108629	4.435378	NaN	36.065676
Mean ISI within Burst - Avg
	Baseline	4h	24h	Washout
A2A [1 µM] Mean	0.014977	0.015547	0.020722	0.022285
A2A [1 µM] SEM	0.003903	0.004080	0.005502	0.003946
A2A [1 µM] Replicates	0.026097	0.026747	0.030856	0.030577
	0.007857	0.007164	0.007316	0.014859
	0.012507	0.013946	0.028502	0.027444
	0.013447	0.014333	0.016213	0.016261
Bic [10 µM] Mean	0.015159	0.015758	0.018476	0.051930
Bic [10 µM] SEM	0.002092	0.002720	0.003939	0.003681
Bic [10 µM] Replicates	0.009135	0.009504	0.009561	0.057813
	0.018361	0.022773	0.028681	0.058764
	0.017567	0.015089	0.016889	0.046014
	0.015571	0.015667	0.018775	0.045128
Control Mean	0.016278	0.017034	0.030721	0.028553
Control SEM	0.000422	0.001000	0.007829	0.006763
Control Replicates	0.016291	0.014134	0.049357	0.016235
	0.015299	0.017610	0.037630	0.028214
	0.017359	0.017664	0.015281	0.047469
	0.016162	0.018727	0.020617	0.022296
DMSO [0.1 %] Mean	0.016045	0.015758	0.018411	0.030073
DMSO [0.1 %] SEM	0.002154	0.002381	0.002854	0.010301
DMSO [0.1 %] Replicates	0.012303	0.010658	0.012121	0.011284
	0.016425	0.015526	0.021815	0.058697
	0.021962	0.022147	0.024460	0.030287
	0.013489	0.014699	0.015249	0.020025
EGTA [1 mM] Mean	0.019021	0.043465	0.038076	0.028721
EGTA [1 mM] SEM	0.000532	0.002219	0.008569	0.002304
EGTA [1 mM] Replicates	0.019862	0.039380	0.024734	0.023381
	0.018018	0.049169	0.056919	0.032811
	0.020017	0.044722	0.048226	0.032318
	0.018187	0.040590	0.022424	0.026372
Serum [10 %] Mean	0.013809	0.042500	0.041222	0.014774
Serum [10 %] SEM	0.001062	0.002798	0.005528	0.003472
Serum [10 %] Replicates	0.011572	0.034740	0.055075	0.008653
	0.013276	0.047985	0.029175	0.016869
	0.013708	0.042912	0.036573	0.023669
	0.016680	0.044363	0.044064	0.009905
Mean ISI within Burst - Std
	Baseline	4h	24h	Washout
A2A [1 µM] Mean	0.008263	0.008879	0.008715	0.011099
A2A [1 µM] SEM	0.001853	0.002052	0.002279	0.000995
A2A [1 µM] Replicates	0.011902	0.011346	0.008531	0.013438
	0.003865	0.002921	0.002339	0.009303
	0.006599	0.009432	0.012220	0.009597
	0.010686	0.011819	0.011772	0.012059
Bic [10 µM] Mean	0.009784	0.009710	0.009271	0.009118
Bic [10 µM] SEM	0.000813	0.000882	0.001342	0.002777
Bic [10 µM] Replicates	0.007555	0.008175	0.005779	0.017054
	0.010554	0.011875	0.008630	0.007925
	0.009705	0.008370	0.010862	0.004101
	0.011324	0.010419	0.011814	0.007392
Control Mean	0.011198	0.012654	0.010960	0.012682
Control SEM	0.000998	0.000758	0.000914	0.001273
Control Replicates	0.009975	0.010802	0.012422	0.013666
	0.009294	0.012852	0.008563	0.013591
	0.013746	0.014496	0.012350	0.008920
	0.011777	0.012466	0.010504	0.014551
DMSO [0.1 %] Mean	0.010877	0.009620	0.011891	0.011138
DMSO [0.1 %] SEM	0.000942	0.001173	0.001347	0.000843
DMSO [0.1 %] Replicates	0.008593	0.006927	0.009141	0.009102
	0.012999	0.008462	0.015112	0.010509
	0.011639	0.012043	0.013019	0.012008
	0.010279	0.011047	0.010294	0.012934
EGTA [1 mM] Mean	0.012209	0.005953	0.006882	0.010232
EGTA [1 mM] SEM	0.000317	0.000363	0.000819	0.000483
EGTA [1 mM] Replicates	0.011375	0.006800	0.008396	0.010086
	0.012229	0.006317	0.006726	0.009277
	0.012912	0.005315	0.004652	0.009988
	0.012322	0.005380	0.007755	0.011577
Serum [10 %] Mean	0.008894	0.009840	0.005720	0.005347
Serum [10 %] SEM	0.001012	0.002431	0.000000	0.001234
Serum [10 %] Replicates	0.007427	0.011214	0.005720	0.002382
	0.006938	0.016075	NaN	0.005334
	0.010135	0.006815	NaN	0.008423
	0.011076	0.005256	NaN	0.005249
Median ISI within Burst - Avg
	Baseline	4h	24h	Washout
A2A [1 µM] Mean	0.012459	0.013026	0.018138	0.019560
A2A [1 µM] SEM	0.004108	0.004234	0.005503	0.004022
A2A [1 µM] Replicates	0.024288	0.024907	0.029066	0.028769
	0.005502	0.004930	0.004737	0.011769
	0.008942	0.010326	0.024913	0.023727
	0.011104	0.011942	0.013834	0.013973
Bic [10 µM] Mean	0.012577	0.012975	0.015847	0.050767
Bic [10 µM] SEM	0.001946	0.002348	0.003594	0.003289
Bic [10 µM] Replicates	0.006916	0.007117	0.007162	0.056404
	0.014723	0.018605	0.024681	0.056520
	0.015481	0.012823	0.014904	0.045310
	0.013189	0.013354	0.016642	0.044836
Control Mean	0.014166	0.014825	0.028826	0.027103
Control SEM	0.000882	0.001094	0.008129	0.007212
Control Replicates	0.014470	0.012232	0.049970	0.014309
	0.011726	0.013879	0.032787	0.026340
	0.015940	0.016108	0.013526	0.047448
	0.014529	0.017081	0.019020	0.020317
DMSO [0.1 %] Mean	0.013880	0.013547	0.016070	0.028222
DMSO [0.1 %] SEM	0.002338	0.002528	0.002966	0.011135
DMSO [0.1 %] Replicates	0.009622	0.007995	0.009141	0.008079
	0.014124	0.013151	0.019264	0.059376
	0.020322	0.020262	0.022429	0.027764
	0.011451	0.012780	0.013445	0.017670
EGTA [1 mM] Mean	0.016473	0.041982	0.036377	0.025468
EGTA [1 mM] SEM	0.000559	0.002720	0.009877	0.001846
EGTA [1 mM] Replicates	0.017459	0.036965	0.020718	0.020940
	0.015101	0.049240	0.059638	0.028858
	0.017307	0.042910	0.045907	0.028068
	0.016024	0.038812	0.019245	0.024004
Serum [10 %] Mean	0.010948	0.040286	0.040122	0.010861
Serum [10 %] SEM	0.001349	0.003128	0.006237	0.002982
Serum [10 %] Replicates	0.008884	0.031394	0.056436	0.005827
	0.008778	0.046018	0.027493	0.011435
	0.011671	0.041358	0.034132	0.019052
	0.014460	0.042373	0.042427	0.007129
Median ISI within Burst - Std
	Baseline	4h	24h	Washout
A2A [1 µM] Mean	0.008611	0.009307	0.009520	0.011854
A2A [1 µM] SEM	0.001904	0.002125	0.002761	0.001020
A2A [1 µM] Replicates	0.011826	0.011625	0.008770	0.014306
	0.003903	0.003109	0.002040	0.010573
	0.007136	0.010053	0.014382	0.009827
	0.011581	0.012442	0.012887	0.012710
Bic [10 µM] Mean	0.010215	0.010330	0.009927	0.012328
Bic [10 µM] SEM	0.000835	0.001109	0.001294	0.003061
Bic [10 µM] Replicates	0.007797	0.008322	0.006471	0.018531
	0.011238	0.013204	0.009465	0.015556
	0.010414	0.008875	0.011532	0.004525
	0.011410	0.010920	0.012240	0.010702
Control Mean	0.011598	0.013232	0.012695	0.014919
Control SEM	0.000988	0.000780	0.001520	0.001469
Control Replicates	0.010115	0.011239	0.017085	0.014617
	0.009922	0.014177	0.010333	0.018698
	0.014107	0.014726	0.012324	0.011527
	0.012246	0.012785	0.011036	0.014833
DMSO [0.1 %] Mean	0.011341	0.009961	0.012621	0.011774
DMSO [0.1 %] SEM	0.001063	0.001184	0.001540	0.001057
DMSO [0.1 %] Replicates	0.008802	0.007089	0.009584	0.008940
	0.013759	0.009040	0.016576	0.011400
	0.012192	0.012372	0.013421	0.013583
	0.010611	0.011343	0.010901	0.013173
EGTA [1 mM] Mean	0.012932	0.007112	0.008706	0.011353
EGTA [1 mM] SEM	0.000463	0.000355	0.001630	0.000368
EGTA [1 mM] Replicates	0.012337	0.007390	0.009077	0.010499
	0.013040	0.007095	0.012748	0.011125
	0.014199	0.006145	0.004815	0.011540
	0.012153	0.007819	0.008183	0.012250
Serum [10 %] Mean	0.009108	0.011318	0.008084	0.005443
Serum [10 %] SEM	0.001022	0.002665	0.000000	0.001647
Serum [10 %] Replicates	0.007773	0.013816	0.008084	0.002139
	0.006957	0.017578	NaN	0.004410
	0.010692	0.006083	NaN	0.009974
	0.011011	0.007796	NaN	0.005249
Inter-Burst Interval - Avg (s)
	Baseline	4h	24h	Washout
A2A [1 µM] Mean	11.712775	12.738669	13.542212	18.683687
A2A [1 µM] SEM	1.720321	2.860839	3.615342	3.550019
A2A [1 µM] Replicates	6.883763	6.442779	5.970703	15.333365
	13.799734	13.658819	13.954095	19.188608
	14.512062	20.078344	23.193303	28.343617
	11.655542	10.774733	11.050746	11.869159
Bic [10 µM] Mean	13.067874	15.891962	23.075662	16.645665
Bic [10 µM] SEM	1.872331	2.419315	7.339933	9.298230
Bic [10 µM] Replicates	17.972524	18.487188	23.013793	7.899723
	13.995814	21.312435	43.743656	11.829571
	9.885829	12.882758	14.646011	2.861733
	10.417328	10.885469	10.899188	43.991632
Control Mean	15.152950	21.333485	29.523746	16.270922
Control SEM	1.559204	6.067331	15.185181	4.994574
Control Replicates	16.179032	22.671999	25.441292	7.277272
	18.704489	37.912117	73.644176	30.223309
	14.449989	13.890730	8.437449	16.189451
	11.278291	10.859095	10.572068	11.393655
DMSO [0.1 %] Mean	15.258058	12.388052	14.813091	13.453910
DMSO [0.1 %] SEM	3.205133	1.262588	2.660729	0.935604
DMSO [0.1 %] Replicates	15.413866	15.295912	19.744630	15.855562
	24.198005	13.508187	18.987264	13.304576
	9.719920	9.565716	9.324036	13.371197
	11.700441	11.182394	11.196434	11.284303
EGTA [1 mM] Mean	14.577832	14.408734	10.320386	22.057815
EGTA [1 mM] SEM	3.305763	3.697901	2.729080	9.611720
EGTA [1 mM] Replicates	8.822775	5.355823	9.411433	8.943016
	21.541013	20.185706	18.293785	21.380168
	18.913429	20.704986	6.888359	49.460731
	9.034111	11.388422	6.687967	8.447345
Serum [10 %] Mean	13.549745	33.326959	72.720751	10.134762
Serum [10 %] SEM	2.357346	14.817737	32.021795	2.829548
Serum [10 %] Replicates	11.531240	77.359472	18.567502	6.352910
	20.427633	22.187430	127.010080	9.804416
	12.442640	20.808479	15.974542	18.241048
	9.797467	12.952454	129.330880	6.140676
Inter-Burst Interval - Std (s)
	Baseline	4h	24h	Washout
A2A [1 µM] Mean	3.256846	4.041438	5.961768	17.912206
A2A [1 µM] SEM	0.867540	1.114041	2.987517	10.295127
A2A [1 µM] Replicates	5.155463	4.902140	4.267195	13.615551
	1.091195	0.845260	0.771473	5.121060
	2.798303	5.986821	14.580670	48.179419
	3.982421	4.431532	4.227733	4.732796
Bic [10 µM] Mean	4.380276	5.950604	7.607651	40.081558
Bic [10 µM] SEM	0.721155	2.031843	3.842006	38.402815
Bic [10 µM] Replicates	2.735174	2.820569	1.358667	NaN
	6.135710	11.918842	18.809696	NaN
	3.852465	4.312464	4.724832	1.678743
	4.797754	4.750542	5.537408	78.484373
Control Mean	5.222019	8.941676	26.305134	12.246243
Control SEM	0.693470	2.718816	17.015195	4.001825
Control Replicates	4.366412	7.397204	19.876792	4.659853
	5.581633	16.854192	76.184298	16.610277
	7.017015	7.068042	3.886642	21.286599
	3.923015	4.447268	5.272806	6.428242
DMSO [0.1 %] Mean	5.791086	3.778397	5.335157	9.600682
DMSO [0.1 %] SEM	1.704548	0.605569	0.792304	1.174740
DMSO [0.1 %] Replicates	3.366182	2.237381	3.632117	8.224550
	10.834438	3.586828	7.247524	10.822599
	4.728940	5.138762	5.920981	12.243081
	4.234784	4.150619	4.540006	7.112496
EGTA [1 mM] Mean	6.660983	22.590542	13.521839	17.027960
EGTA [1 mM] SEM	1.286478	5.988115	6.287079	9.080442
EGTA [1 mM] Replicates	4.244390	5.695576	21.388934	4.139150
	9.150666	28.021481	27.058458	14.097911
	8.601707	33.304691	3.082362	43.506562
	4.647170	23.340418	2.557602	6.368217
Serum [10 %] Mean	3.857628	34.621850	12.838073	8.995941
Serum [10 %] SEM	0.342128	11.618343	0.000000	8.123582
Serum [10 %] Replicates	2.866895	60.221931	12.838073	0.425266
	4.280863	15.230696	NaN	1.235243
	3.937766	48.387097	NaN	33.361461
	4.344987	14.647675	NaN	0.961796
Burst Frequency - Avg (Hz)
	Baseline	4h	24h	Washout
A2A [1 µM] Mean	0.135807	0.146977	0.131263	0.110063
A2A [1 µM] SEM	0.051865	0.057201	0.049648	0.027414
A2A [1 µM] Replicates	0.289410	0.311675	0.275191	0.186632
	0.073611	0.071925	0.068972	0.059375
	0.072222	0.066887	0.061710	0.085913
	0.107986	0.137422	0.119180	0.108333
Bic [10 µM] Mean	0.104557	0.094858	0.069826	0.210397
Bic [10 µM] SEM	0.019152	0.018420	0.025385	0.098694
Bic [10 µM] Replicates	0.055903	0.055768	0.038742	0.044444
	0.097917	0.086518	0.024091	0.041667
	0.117014	0.092599	0.078874	0.328395
	0.147396	0.144545	0.137596	0.427083
Control Mean	0.086507	0.087370	0.074024	0.120464
Control SEM	0.013976	0.020119	0.024038	0.037039
Control Replicates	0.064259	0.051703	0.039842	0.089259
	0.060417	0.053509	0.027102	0.040741
	0.110590	0.125434	0.102849	0.214530
	0.110764	0.118833	0.126303	0.137326
DMSO [0.1 %] Mean	0.097526	0.103457	0.099288	0.141962
DMSO [0.1 %] SEM	0.015499	0.018580	0.035849	0.045902
DMSO [0.1 %] Replicates	0.072396	0.068624	0.054552	0.016840
	0.070833	0.079743	0.029187	0.130000
	0.133333	0.150799	0.187630	0.217188
	0.113542	0.114663	0.125782	0.203819
EGTA [1 mM] Mean	0.133767	0.234420	0.187343	0.147653
EGTA [1 mM] SEM	0.034723	0.050452	0.024628	0.045457
EGTA [1 mM] Replicates	0.169097	0.330600	0.256428	0.148958
	0.065451	0.123318	0.154552	0.094074
	0.086979	0.175400	0.149548	0.072407
	0.213542	0.308362	0.188846	0.275174
Serum [10 %] Mean	0.101248	0.120246	0.030808	0.143093
Serum [10 %] SEM	0.020276	0.036344	0.013683	0.016505
Serum [10 %] Replicates	0.104340	0.048738	0.042622	0.160417
	0.052564	0.068103	0.008339	0.095635
	0.096528	0.168404	0.063933	0.146701
	0.151562	0.195738	0.008339	0.169618
Burst Frequency - Std (Hz)
	Baseline	4h	24h	Washout
A2A [1 µM] Mean	0.094243	0.118758	0.100238	0.095162
A2A [1 µM] SEM	0.061703	0.060591	0.046702	0.034413
A2A [1 µM] Replicates	0.274256	0.284839	0.228282	0.191440
	0.006334	0.005062	0.004088	0.029500
	0.022567	0.059605	0.087746	0.088845
	0.073813	0.125525	0.080837	0.070863
Bic [10 µM] Mean	0.072370	0.079554	0.046158	0.175667
Bic [10 µM] SEM	0.030120	0.033080	0.026386	0.068540
Bic [10 µM] Replicates	0.015311	0.014549	0.004703	0.072169
	0.066601	0.089037	0.026551	0.054997
	0.050754	0.047006	0.029850	0.233097
	0.156812	0.167624	0.123527	0.342404
Control Mean	0.067000	0.073832	0.075900	0.148899
Control SEM	0.013976	0.020721	0.026907	0.060236
Control Replicates	0.054875	0.022821	0.049215	0.111576
	0.034805	0.067485	0.021672	0.029619
	0.098602	0.123305	0.146037	0.315681
	0.079717	0.081716	0.086674	0.138722
DMSO [0.1 %] Mean	0.067755	0.061972	0.080211	0.138648
DMSO [0.1 %] SEM	0.012882	0.025156	0.034117	0.046828
DMSO [0.1 %] Replicates	0.030437	0.014769	0.019013	0.015956
	0.071030	0.025612	0.032401	0.115727
	0.082714	0.120369	0.166300	0.203264
	0.086839	0.087140	0.103129	0.219644
EGTA [1 mM] Mean	0.136882	0.172394	0.125739	0.164969
EGTA [1 mM] SEM	0.038512	0.030521	0.007759	0.042720
EGTA [1 mM] Replicates	0.152752	0.192574	0.110708	0.108463
	0.057574	0.087913	0.114181	0.134702
	0.100614	0.176552	0.141197	0.124613
	0.236589	0.232537	0.136870	0.292100
Serum [10 %] Mean	0.076709	0.114084	0.050978	0.039633
Serum [10 %] SEM	0.026597	0.040011	0.000000	0.014413
Serum [10 %] Replicates	0.084260	0.077980	0.050978	0.011763
	0.018054	0.043628	NaN	0.029593
	0.059330	0.107091	NaN	0.079764
	0.145190	0.227638	NaN	0.037412
Normalized Duration IQR - Avg
	Baseline	4h	24h	Washout
A2A [1 µM] Mean	0.569339	0.573444	0.714924	0.675640
A2A [1 µM] SEM	0.291063	0.228150	0.264696	0.061328
A2A [1 µM] Replicates	1.412929	1.171592	1.399457	0.625487
	0.120730	0.104913	0.123881	0.525746
	0.258466	0.369122	0.572045	0.767288
	0.485233	0.648148	0.764312	0.784038
Bic [10 µM] Mean	0.835982	0.734508	0.773500	0.688194
Bic [10 µM] SEM	0.272927	0.202245	0.263021	0.139555
Bic [10 µM] Replicates	0.238484	0.233727	0.156701	0.554839
	0.591406	0.699778	0.597257	0.359551
	1.504509	1.220736	0.941770	0.943649
	1.009528	0.783790	1.398273	0.894736
Control Mean	0.596862	0.525528	0.707296	0.576910
Control SEM	0.034362	0.102655	0.194007	0.092380
Control Replicates	0.696618	0.668843	0.327745	0.407512
	0.580098	0.279527	1.151468	0.456987
	0.571064	0.435223	0.442359	0.628085
	0.539669	0.718519	0.907612	0.815055
DMSO [0.1 %] Mean	0.640043	0.674735	0.635015	0.652298
DMSO [0.1 %] SEM	0.184561	0.194085	0.151071	0.179852
DMSO [0.1 %] Replicates	0.371483	0.214549	0.264331	0.200194
	0.337052	0.594987	0.661118	0.596687
	1.127671	1.154622	1.002773	1.067061
	0.723968	0.734783	0.611838	0.745251
EGTA [1 mM] Mean	0.683388	0.891084	0.773757	0.929179
EGTA [1 mM] SEM	0.098689	0.108448	0.181733	0.224649
EGTA [1 mM] Replicates	0.976617	1.122427	0.962039	1.478964
	0.550410	0.599778	0.373265	0.612265
	0.616836	0.899215	0.581567	0.516270
	0.589688	0.942915	1.178159	1.109219
Serum [10 %] Mean	0.460904	0.485900	0.483627	0.288005
Serum [10 %] SEM	0.115539	0.117769	0.030659	0.050891
Serum [10 %] Replicates	0.226967	0.610252	0.452968	0.155815
	0.352620	0.146900	NaN	0.382395
	0.499383	0.673891	0.514286	0.351521
	0.764644	0.512555	NaN	0.262288
Normalized Duration IQR - Std
	Baseline	4h	24h	Washout
A2A [1 µM] Mean	0.523898	0.617894	0.638878	0.573258
A2A [1 µM] SEM	0.243214	0.232332	0.251605	0.125083
A2A [1 µM] Replicates	1.125621	0.931068	0.976262	0.386076
	0.058970	0.033564	0.026025	0.560387
	0.208266	0.460677	0.435802	0.415858
	0.702734	1.046267	1.117423	0.930710
Bic [10 µM] Mean	1.163708	1.049234	0.853796	0.475243
Bic [10 µM] SEM	0.422783	0.365821	0.337549	0.003642
Bic [10 µM] Replicates	0.480655	0.448228	0.158795	NaN
	0.543236	0.567012	0.441207	NaN
	2.286536	2.052076	1.183270	0.478885
	1.344405	1.129622	1.631911	0.471600
Control Mean	0.776981	0.582155	0.610585	0.481361
Control SEM	0.080597	0.135702	0.168503	0.125076
Control Replicates	0.879690	0.870094	0.200322	0.482676
	0.948708	0.261922	0.702146	0.325685
	0.628493	0.466014	0.531995	0.283244
	0.651034	0.730591	1.007878	0.833840
DMSO [0.1 %] Mean	0.761639	0.736518	0.739109	0.540140
DMSO [0.1 %] SEM	0.197170	0.182182	0.168874	0.135317
DMSO [0.1 %] Replicates	0.465754	0.219003	0.243271	0.273283
	0.379747	0.743374	1.001446	0.378637
	1.059096	0.995567	0.843910	0.878189
	1.141959	0.988129	0.867807	0.630450
EGTA [1 mM] Mean	0.787407	0.760097	0.518474	0.730825
EGTA [1 mM] SEM	0.120136	0.200992	0.241109	0.294225
EGTA [1 mM] Replicates	1.134112	0.849699	0.864289	1.511523
	0.735601	0.535151	0.052095	0.373944
	0.698352	1.284379	0.158497	0.193221
	0.581563	0.371158	0.999017	0.844612
Serum [10 %] Mean	0.565842	0.256971	0.245929	0.168201
Serum [10 %] SEM	0.148460	0.036765	0.000000	0.044738
Serum [10 %] Replicates	0.213508	0.273881	0.245929	0.042870
	0.438344	0.148900	NaN	0.192063
	0.738779	0.295480	NaN	0.182930
	0.872736	0.309622	NaN	0.254941
IBI Coefficient of Variation - Avg
	Baseline	4h	24h	Washout
A2A [1 µM] Mean	0.386698	0.450064	0.510108	0.605304
A2A [1 µM] SEM	0.129002	0.141966	0.168644	0.170747
A2A [1 µM] Replicates	0.751985	0.777667	0.893615	1.105927
	0.148952	0.116120	0.106253	0.423968
	0.351277	0.560445	0.644592	0.533345
	0.294577	0.346024	0.395972	0.357977
Bic [10 µM] Mean	0.409341	0.449814	0.578379	0.684659
Bic [10 µM] SEM	0.050796	0.087864	0.167295	0.120480
Bic [10 µM] Replicates	0.261954	0.195780	0.270898	0.396706
	0.441015	0.589654	1.050358	0.574759
	0.494968	0.475031	0.446057	0.878730
	0.439426	0.538790	0.546204	0.888441
Control Mean	0.475912	0.939531	0.971927	0.844845
Control SEM	0.027256	0.343534	0.147585	0.102789
Control Replicates	0.528985	1.950439	0.847133	1.062452
	0.441096	0.791260	1.228037	0.965682
	0.515361	0.518119	1.199175	0.737112
	0.418208	0.498304	0.613362	0.614135
DMSO [0.1 %] Mean	0.535835	0.426724	0.471454	0.780373
DMSO [0.1 %] SEM	0.127424	0.090725	0.103659	0.067881
DMSO [0.1 %] Replicates	0.287476	0.202505	0.237581	0.894411
	0.845697	0.430513	0.452053	0.718743
	0.637853	0.646913	0.742650	0.890399
	0.372314	0.426964	0.453534	0.617938
EGTA [1 mM] Mean	0.537853	0.943605	0.719665	0.765148
EGTA [1 mM] SEM	0.019278	0.062229	0.052270	0.053428
EGTA [1 mM] Replicates	0.510609	0.915219	0.595691	0.680843
	0.499370	0.906851	0.811867	0.686271
	0.564525	0.830932	0.670705	0.908428
	0.576906	1.121418	0.800398	0.785051
Serum [10 %] Mean	0.347894	0.825171	1.165203	0.298782
Serum [10 %] SEM	0.057825	0.087681	0.087017	0.068493
Serum [10 %] Replicates	0.239624	1.073392	0.955826	0.146088
	0.294559	0.720474	1.379358	0.403415
	0.349643	0.684925	1.138833	0.424981
	0.507751	0.821894	1.186794	0.220645
IBI Coefficient of Variation - Std
	Baseline	4h	24h	Washout
A2A [1 µM] Mean	0.241869	0.231286	0.228218	0.238924
A2A [1 µM] SEM	0.051303	0.053687	0.034524	0.037610
A2A [1 µM] Replicates	0.378555	0.376776	0.266556	0.224716
	0.158747	0.128347	0.126765	0.187835
	0.167355	0.179043	0.243215	0.194014
	0.262818	0.240979	0.276335	0.349130
Bic [10 µM] Mean	0.283541	0.241197	0.307146	0.185992
Bic [10 µM] SEM	0.049894	0.017636	0.066564	0.035371
Bic [10 µM] Replicates	0.141921	0.204372	0.129872	NaN
	0.311319	0.220581	0.446801	NaN
	0.304647	0.282198	0.298277	0.221363
	0.376276	0.257638	0.353636	0.150621
Control Mean	0.307834	0.414152	0.363180	0.395233
Control SEM	0.040118	0.110783	0.064584	0.102259
Control Replicates	0.270402	0.710831	0.192514	0.631818
	0.215348	0.176345	0.422537	0.158475
	0.394233	0.406744	0.493693	0.313297
	0.351352	0.362687	0.343975	0.477342
DMSO [0.1 %] Mean	0.324657	0.319298	0.355206	0.338686
DMSO [0.1 %] SEM	0.060809	0.069619	0.064323	0.079778
DMSO [0.1 %] Replicates	0.213410	0.198128	0.194337	0.281203
	0.227843	0.215743	0.351128	0.139143
	0.450820	0.492917	0.508920	0.456678
	0.406555	0.370406	0.366438	0.477720
EGTA [1 mM] Mean	0.349191	0.220999	0.120813	0.254949
EGTA [1 mM] SEM	0.039159	0.019365	0.035672	0.025706
EGTA [1 mM] Replicates	0.332341	0.198343	0.227131	0.215993
	0.311981	0.197855	0.078049	0.224275
	0.288838	0.209240	0.081348	0.250730
	0.463605	0.278558	0.096726	0.328796
Serum [10 %] Mean	0.281338	0.244588	0.116647	0.172228
Serum [10 %] SEM	0.049740	0.045442	0.000000	0.048092
Serum [10 %] Replicates	0.213879	0.328618	0.116647	0.109799
	0.185519	0.314688	NaN	0.081109
	0.326739	0.146004	NaN	0.292392
	0.399217	0.189040	NaN	0.205611
Burst Percentage - Avg
	Baseline	4h	24h	Washout
A2A [1 µM] Mean	92.561954	89.662834	81.363104	74.722406
A2A [1 µM] SEM	2.037304	2.501381	8.620910	6.892675
A2A [1 µM] Replicates	87.833000	88.069797	81.661132	63.444272
	97.120863	95.118879	95.129026	83.158245
	90.824046	83.529230	56.962273	62.584264
	94.469908	91.933432	91.699985	89.702842
Bic [10 µM] Mean	93.645633	91.993045	80.475451	14.526523
Bic [10 µM] SEM	1.275352	3.678454	13.881233	6.911543
Bic [10 µM] Replicates	95.690928	97.373290	94.301639	4.447892
	89.950713	81.172598	38.832261	2.107754
	94.871673	93.834149	94.222839	20.102395
	94.069219	95.592143	94.545066	31.448052
Control Mean	86.697249	83.617743	49.930950	57.012837
Control SEM	3.371179	4.020728	22.059174	15.160704
Control Replicates	77.689579	77.905908	2.745518	78.552302
	85.978199	75.763378	22.037170	47.000179
	89.634667	88.444045	84.614530	18.634039
	93.486551	92.357639	90.326583	83.864827
DMSO [0.1 %] Mean	90.303569	91.648480	84.645039	62.000678
DMSO [0.1 %] SEM	2.843953	1.461120	6.539760	17.532838
DMSO [0.1 %] Replicates	93.898276	94.768339	93.075178	74.185177
	81.990708	87.855488	65.322653	10.306538
	91.266087	91.187680	87.914109	75.139127
	94.059204	92.782413	92.268217	88.371872
EGTA [1 mM] Mean	87.930376	39.414747	48.991474	66.292306
EGTA [1 mM] SEM	3.896119	10.450486	22.295642	13.036399
EGTA [1 mM] Replicates	94.998169	63.849101	84.868835	90.976995
	78.066320	19.698903	9.056086	47.527754
	85.391880	24.532165	11.810199	40.306099
	93.265135	49.578821	90.230777	86.358377
Serum [10 %] Mean	89.771558	23.421219	1.801438	84.441031
Serum [10 %] SEM	5.004173	5.005737	0.798621	7.663097
Serum [10 %] Replicates	94.911287	28.726259	3.419469	96.954611
	74.858349	9.507888	0.387034	76.924824
	96.058282	32.303205	2.927273	66.464834
	93.258316	23.147523	0.471976	97.419857
Burst Percentage - Std
	Baseline	4h	24h	Washout
A2A [1 µM] Mean	5.343289	8.232025	12.126828	16.595260
A2A [1 µM] SEM	1.431647	2.999329	6.597763	5.783335
A2A [1 µM] Replicates	5.811497	5.204957	7.735293	13.446014
	2.511450	3.905314	3.733054	12.454641
	9.129280	17.058143	31.765097	33.425981
	3.920928	6.759684	5.273868	7.054404
Bic [10 µM] Mean	4.839887	6.591135	8.757461	20.411077
Bic [10 µM] SEM	0.682550	2.246315	4.448054	5.193739
Bic [10 µM] Replicates	3.754453	2.534340	4.954681	17.353120
	6.419080	12.740433	22.061431	7.401217
	3.645228	6.974996	3.362980	25.616183
	5.540786	4.114772	4.650753	31.273786
Control Mean	10.514277	12.207184	12.456595	25.404247
Control SEM	4.035351	4.006927	5.316701	2.981487
Control Replicates	22.300583	22.547016	5.862523	23.385579
	8.131478	14.125559	28.244250	33.705500
	7.629246	7.941072	9.311514	24.903968
	3.995802	4.215090	6.408091	19.621940
DMSO [0.1 %] Mean	6.195289	5.768641	8.617779	12.759695
DMSO [0.1 %] SEM	0.938505	0.757129	4.352206	3.561210
DMSO [0.1 %] Replicates	4.672559	4.080349	3.211516	17.656189
	8.928511	7.759361	21.624696	19.924250
	5.744400	5.717184	4.754871	8.168894
	5.435686	5.517671	4.880031	5.289447
EGTA [1 mM] Mean	6.687580	29.243273	16.439224	15.506314
EGTA [1 mM] SEM	1.894391	2.621351	3.730887	5.964676
EGTA [1 mM] Replicates	3.847430	30.413448	21.282247	3.476017
	10.636150	22.038878	16.226677	25.958844
	9.198713	29.917385	22.273020	25.560732
	3.068026	34.603380	5.974954	7.029663
Serum [10 %] Mean	10.855718	24.460423	6.116973	16.663591
Serum [10 %] SEM	6.836445	0.568505	2.812035	8.371382
Serum [10 %] Replicates	3.425759	24.452969	12.435049	2.378369
	31.354171	23.439822	0.948037	31.055053
	4.148060	23.900150	9.256849	31.269479
	4.494880	26.048751	1.827957	1.951464
Number of Network Bursts
	Baseline	4h	24h	Washout
A2A [1 µM] Mean	24.500000	23.250000	21.250000	18.000000
A2A [1 µM] SEM	0.866025	2.428134	3.424787	2.798809
A2A [1 µM] Replicates	25.000000	26.000000	25.000000	11.000000
	26.000000	25.000000	24.000000	16.000000
	22.000000	16.000000	11.000000	22.000000
	25.000000	26.000000	25.000000	23.000000
Bic [10 µM] Mean	22.250000	19.250000	16.000000	0.000000
Bic [10 µM] SEM	1.547848	3.010399	3.674235	0.000000
Bic [10 µM] Replicates	18.000000	19.000000	13.000000	0.000000
	22.000000	11.000000	7.000000	0.000000
	24.000000	22.000000	22.000000	0.000000
	25.000000	25.000000	22.000000	0.000000
Control Mean	18.500000	16.000000	10.750000	13.000000
Control SEM	2.254625	2.857738	5.750000	4.434712
Control Replicates	13.000000	13.000000	0.000000	16.000000
	19.000000	10.000000	3.000000	16.000000
	18.000000	18.000000	15.000000	0.000000
	24.000000	23.000000	25.000000	20.000000
DMSO [0.1 %] Mean	20.250000	23.500000	17.750000	11.000000
DMSO [0.1 %] SEM	2.868652	0.645497	3.944933	5.671567
DMSO [0.1 %] Replicates	21.000000	22.000000	17.000000	5.000000
	12.000000	23.000000	7.000000	0.000000
	23.000000	25.000000	22.000000	13.000000
	25.000000	24.000000	25.000000	26.000000
EGTA [1 mM] Mean	20.500000	25.000000	24.750000	19.000000
EGTA [1 mM] SEM	4.051749	14.439529	15.315433	4.020779
EGTA [1 mM] Replicates	28.000000	49.000000	63.000000	25.000000
	13.000000	0.000000	0.000000	16.000000
	14.000000	0.000000	0.000000	9.000000
	27.000000	51.000000	36.000000	26.000000
Serum [10 %] Mean	23.250000	0.750000	0.000000	53.000000
Serum [10 %] SEM	2.250000	0.750000	0.000000	4.636809
Serum [10 %] Replicates	27.000000	3.000000	0.000000	55.000000
	17.000000	0.000000	0.000000	40.000000
	23.000000	0.000000	0.000000	62.000000
	26.000000	0.000000	0.000000	55.000000
Network Burst Frequency (Hz)
	Baseline	4h	24h	Washout
A2A [1 µM] Mean	0.068055	0.064628	0.059069	0.050000
A2A [1 µM] SEM	0.002406	0.006750	0.009520	0.007774
A2A [1 µM] Replicates	0.069444	0.072272	0.069493	0.030556
	0.072222	0.069493	0.066713	0.044444
	0.061111	0.044475	0.030577	0.061111
	0.069444	0.072272	0.069493	0.063889
Bic [10 µM] Mean	0.061805	0.053509	0.044476	NaN
Bic [10 µM] SEM	0.004300	0.008368	0.010213	NaN
Bic [10 µM] Replicates	0.050000	0.052814	0.036136	NaN
	0.061111	0.030577	0.019458	NaN
	0.066667	0.061154	0.061154	NaN
	0.069444	0.069493	0.061154	NaN
Control Mean	0.051389	0.044475	0.039843	0.048148
Control SEM	0.006263	0.007944	0.017678	0.003704
Control Replicates	0.036111	0.036136	NaN	0.044444
	0.052778	0.027797	0.008339	0.044444
	0.050000	0.050035	0.041696	NaN
	0.066667	0.063933	0.069493	0.055556
DMSO [0.1 %] Mean	0.056250	0.065323	0.049340	0.040741
DMSO [0.1 %] SEM	0.007968	0.001794	0.010966	0.016998
DMSO [0.1 %] Replicates	0.058333	0.061154	0.047255	0.013889
	0.033333	0.063933	0.019458	NaN
	0.063889	0.069493	0.061154	0.036111
	0.069444	0.066713	0.069493	0.072222
EGTA [1 mM] Mean	0.056944	0.138985	0.137596	0.052778
EGTA [1 mM] SEM	0.011255	0.002780	0.037526	0.011169
EGTA [1 mM] Replicates	0.077778	0.136206	0.175122	0.069444
	0.036111	NaN	NaN	0.044444
	0.038889	NaN	NaN	0.025000
	0.075000	0.141765	0.100069	0.072222
Serum [10 %] Mean	0.064583	0.008339	NaN	0.147222
Serum [10 %] SEM	0.006250	0.000000	NaN	0.012880
Serum [10 %] Replicates	0.075000	0.008339	NaN	0.152778
	0.047222	NaN	NaN	0.111111
	0.063889	NaN	NaN	0.172222
	0.072222	NaN	NaN	0.152778
Network Burst Duration - Avg (sec)
	Baseline	4h	24h	Washout
A2A [1 µM] Mean	1.019437	0.967237	0.876925	0.825052
A2A [1 µM] SEM	0.088559	0.069184	0.075029	0.069951
A2A [1 µM] Replicates	1.243578	1.140400	0.970058	0.933884
	0.941188	0.913107	0.874900	0.713275
	0.830069	0.814345	0.665956	0.695425
	1.062912	1.001095	0.996787	0.957624
Bic [10 µM] Mean	1.035675	1.150548	0.946467	NaN
Bic [10 µM] SEM	0.118543	0.181922	0.252282	NaN
Bic [10 µM] Replicates	0.940227	1.075288	0.955797	NaN
	0.744505	0.666298	0.233977	NaN
	1.227873	1.445498	1.231680	NaN
	1.230096	1.415107	1.364415	NaN
Control Mean	1.020952	0.999268	0.775657	0.754842
Control SEM	0.090244	0.083079	0.274336	0.167044
Control Replicates	0.998714	0.955483	NaN	0.754750
	0.796594	0.803288	0.231573	0.465560
	1.053440	1.036218	0.986379	NaN
	1.235060	1.202083	1.109018	1.044216
DMSO [0.1 %] Mean	1.057047	0.996130	0.897168	0.922789
DMSO [0.1 %] SEM	0.080540	0.086462	0.149305	0.024671
DMSO [0.1 %] Replicates	0.906926	0.907131	0.834758	0.877072
	0.928620	0.803179	0.499840	NaN
	1.193614	1.088061	1.121607	0.961723
	1.199030	1.186147	1.132467	0.929572
EGTA [1 mM] Mean	1.090567	0.247917	1.033997	0.745695
EGTA [1 mM] SEM	0.119777	0.026406	0.176196	0.239117
EGTA [1 mM] Replicates	1.299983	0.274323	0.857801	1.264035
	0.867009	NaN	NaN	0.427380
	0.899869	NaN	NaN	0.260898
	1.295407	0.221511	1.210193	1.030468
Serum [10 %] Mean	0.988302	0.481707	NaN	0.609950
Serum [10 %] SEM	0.160355	0.000000	NaN	0.112300
Serum [10 %] Replicates	1.011967	0.481707	NaN	0.724495
	0.527421	NaN	NaN	0.399930
	1.209443	NaN	NaN	0.446089
	1.204378	NaN	NaN	0.869286
Network Burst Duration - Std (sec)
	Baseline	4h	24h	Washout
A2A [1 µM] Mean	0.116518	0.112391	0.181115	0.196621
A2A [1 µM] SEM	0.037153	0.059614	0.089601	0.066351
A2A [1 µM] Replicates	0.196870	0.290748	0.429240	0.282744
	0.160499	0.043446	0.049985	0.114894
	0.069248	0.064622	0.195881	0.333568
	0.039456	0.050746	0.049354	0.055278
Bic [10 µM] Mean	0.143895	0.265715	0.223944	NaN
Bic [10 µM] SEM	0.061290	0.038845	0.094490	NaN
Bic [10 µM] Replicates	0.037475	0.235688	0.057702	NaN
	0.271153	0.174196	0.070582	NaN
	0.040361	0.299630	0.433291	NaN
	0.226591	0.353347	0.334202	NaN
Control Mean	0.136748	0.130054	0.145434	0.137983
Control SEM	0.070417	0.075733	0.078690	0.053915
Control Replicates	0.057798	0.054327	NaN	0.036610
	0.345898	0.357251	0.054216	0.156841
	0.094565	0.055083	0.079977	NaN
	0.048733	0.053555	0.302110	0.220499
DMSO [0.1 %] Mean	0.092002	0.174903	0.215332	0.250360
DMSO [0.1 %] SEM	0.049907	0.074304	0.061385	0.114465
DMSO [0.1 %] Replicates	0.035123	0.053485	0.052693	0.040221
	0.039483	0.222336	0.349695	NaN
	0.241336	0.364414	0.241983	0.276768
	0.052067	0.059376	0.216957	0.434092
EGTA [1 mM] Mean	0.188253	0.147666	0.296839	0.310422
EGTA [1 mM] SEM	0.040295	0.034655	0.044317	0.123223
EGTA [1 mM] Replicates	0.234997	0.182321	0.252522	0.504474
	0.217842	NaN	NaN	0.117239
	0.067895	NaN	NaN	0.078436
	0.232277	0.113010	0.341156	0.541538
Serum [10 %] Mean	0.111801	0.038817	NaN	0.089320
Serum [10 %] SEM	0.038376	0.000000	NaN	0.017026
Serum [10 %] Replicates	0.061766	0.038817	NaN	0.047689
	0.117806	NaN	NaN	0.103660
	0.049663	NaN	NaN	0.078804
	0.217970	NaN	NaN	0.127128
Number of Spikes per Network Burst - Avg
	Baseline	4h	24h	Washout
A2A [1 µM] Mean	2822.664825	2550.089087	2078.127462	1670.576272
A2A [1 µM] SEM	497.048670	417.211296	466.872314	385.332915
A2A [1 µM] Replicates	4054.280000	3493.076923	2643.800000	1992.090909
	2689.153846	2560.640000	2352.291667	1460.937500
	1630.545455	1463.062500	691.818182	712.363636
	2916.680000	2683.576923	2624.600000	2516.913043
Bic [10 µM] Mean	2918.550694	3090.460120	2601.644980	NaN
Bic [10 µM] SEM	587.409215	738.827604	882.998367	NaN
Bic [10 µM] Replicates	2624.277778	2969.736842	2534.846154	NaN
	1380.000000	1044.363636	149.142857	NaN
	3895.125000	4203.500000	3575.318182	NaN
	3774.800000	4144.240000	4147.272727	NaN
Control Mean	2957.162098	2879.433993	2203.497778	1688.254167
Control SEM	504.649389	510.737633	1056.314991	710.831916
Control Replicates	2969.000000	2790.153846	NaN	1950.500000
	1556.578947	1478.000000	93.666667	347.062500
	3396.611111	3471.277778	3164.266667	NaN
	3906.458333	3778.304348	3352.560000	2767.200000
DMSO [0.1 %] Mean	2996.522324	2827.829298	2368.941150	2152.697436
DMSO [0.1 %] SEM	356.752234	361.774860	554.992673	121.738916
DMSO [0.1 %] Replicates	2348.095238	2412.545455	1960.588235	1909.400000
	2416.416667	2032.521739	984.000000	NaN
	3699.217391	3305.000000	3224.136364	2282.461538
	3522.360000	3561.250000	3307.040000	2266.230769
EGTA [1 mM] Mean	2863.555123	98.274310	1437.325396	1570.137334
EGTA [1 mM] SEM	574.465832	9.215486	561.007937	776.302245
EGTA [1 mM] Replicates	3462.464286	107.489796	876.317460	3305.880000
	1899.846154	NaN	NaN	336.562500
	1904.428571	NaN	NaN	185.222222
	4187.481481	89.058824	1998.333333	2452.884615
Serum [10 %] Mean	2642.342653	332.666667	NaN	1156.003904
Serum [10 %] SEM	703.369769	0.000000	NaN	454.501278
Serum [10 %] Replicates	2513.333333	332.666667	NaN	1761.145455
	700.764706	NaN	NaN	389.525000
	3619.695652	NaN	NaN	367.145161
	3735.576923	NaN	NaN	2106.200000
Number of Spikes per Network Burst - Std
	Baseline	4h	24h	Washout
A2A [1 µM] Mean	399.398666	344.269468	425.675921	357.217466
A2A [1 µM] SEM	172.657840	225.979907	304.071339	126.954527
A2A [1 µM] Replicates	824.903657	1018.749348	1325.570286	669.129502
	525.285194	62.203885	52.335439	287.180656
	190.075105	173.795845	266.538484	412.295958
	57.330707	122.328794	58.259477	60.263748
Bic [10 µM] Mean	376.408218	798.816712	651.559045	NaN
Bic [10 µM] SEM	171.660070	195.495918	334.928159	NaN
Bic [10 µM] Replicates	107.827643	713.135007	157.604910	NaN
	546.140833	297.716400	29.418977	NaN
	73.854918	973.834578	1424.362260	NaN
	777.809478	1210.580862	994.850033	NaN
Control Mean	352.868737	301.205360	420.114658	320.045583
Control SEM	163.446721	152.176181	295.866444	162.770848
Control Replicates	154.328654	163.894197	NaN	172.267621
	791.855789	755.273166	13.650397	142.728866
	405.189155	179.513331	250.921008	NaN
	60.101349	106.140745	995.772568	645.140262
DMSO [0.1 %] Mean	288.193490	510.912769	584.015150	705.642675
DMSO [0.1 %] SEM	171.763931	271.526148	171.791061	347.328409
DMSO [0.1 %] Replicates	115.583262	84.194066	82.128755	104.786927
	149.067074	636.689226	859.594090	NaN
	802.037970	1227.743187	715.941025	704.175950
	86.085655	95.024596	678.396730	1307.965147
EGTA [1 mM] Mean	568.631184	71.484208	469.788611	779.998986
EGTA [1 mM] SEM	139.620628	15.627817	184.229519	400.606783
EGTA [1 mM] Replicates	670.573026	87.112026	285.559091	1449.492737
	595.806714	NaN	NaN	105.679370
	176.612010	NaN	NaN	67.258415
	831.532985	55.856391	654.018130	1497.565420
Serum [10 %] Mean	270.181872	70.287505	NaN	131.676919
Serum [10 %] SEM	162.224483	0.000000	NaN	57.626563
Serum [10 %] Replicates	59.303651	70.287505	NaN	46.174956
	175.295297	NaN	NaN	119.350161
	94.748679	NaN	NaN	63.113441
	751.379860	NaN	NaN	298.069120
Number of Elecs Participating in Burst - Avg
	Baseline	4h	24h	Washout
A2A [1 µM] Mean	16.000000	15.980769	15.728182	15.375000
A2A [1 µM] SEM	0.000000	0.019231	0.173922	0.625000
A2A [1 µM] Replicates	16.000000	15.923077	15.640000	16.000000
	16.000000	16.000000	16.000000	16.000000
	16.000000	16.000000	15.272727	13.500000
	16.000000	16.000000	16.000000	16.000000
Bic [10 µM] Mean	15.810909	15.945478	15.779221	NaN
Bic [10 µM] SEM	0.151750	0.024742	0.095103	NaN
Bic [10 µM] Replicates	16.000000	15.947368	16.000000	NaN
	15.363636	16.000000	15.571429	NaN
	16.000000	15.954545	15.681818	NaN
	15.880000	15.880000	15.863636	NaN
Control Mean	15.928138	15.759616	13.808889	15.254167
Control SEM	0.049650	0.139008	2.072269	0.419594
Control Replicates	15.923077	15.538462	NaN	15.312500
	15.789474	15.500000	9.666667	14.500000
	16.000000	16.000000	16.000000	NaN
	16.000000	16.000000	15.760000	15.950000
DMSO [0.1 %] Mean	15.967391	15.845652	15.754351	15.756410
DMSO [0.1 %] SEM	0.032609	0.096594	0.204488	0.206327
DMSO [0.1 %] Replicates	16.000000	16.000000	16.000000	16.000000
	16.000000	15.782609	15.142857	NaN
	15.869565	15.600000	15.954545	15.923077
	16.000000	16.000000	15.920000	15.346154
EGTA [1 mM] Mean	15.944775	13.501601	15.718254	15.492468
EGTA [1 mM] SEM	0.044130	0.419968	0.003968	0.105931
EGTA [1 mM] Replicates	15.964286	13.081633	15.714286	15.800000
	16.000000	NaN	NaN	15.375000
	16.000000	NaN	NaN	15.333333
	15.814815	13.921569	15.722222	15.461538
Serum [10 %] Mean	15.407240	16.000000	NaN	15.264205
Serum [10 %] SEM	0.567409	0.000000	NaN	0.574846
Serum [10 %] Replicates	16.000000	16.000000	NaN	16.000000
	13.705882	NaN	NaN	13.575000
	16.000000	NaN	NaN	15.500000
	15.923077	NaN	NaN	15.981818
Number of Elecs Participating in Burst - Std
	Baseline	4h	24h	Washout
A2A [1 µM] Mean	0.000000	0.098058	0.651070	0.739007
A2A [1 µM] SEM	0.000000	0.098058	0.426153	0.739007
A2A [1 µM] Replicates	0.000000	0.392232	0.810350	0.000000
	0.000000	0.000000	0.000000	0.000000
	0.000000	0.000000	1.793929	2.956027
	0.000000	0.000000	0.000000	0.000000
Bic [10 µM] Mean	0.562206	0.220579	0.503213	NaN
Bic [10 µM] SEM	0.388835	0.089815	0.179205	NaN
Bic [10 µM] Replicates	0.000000	0.229416	0.000000	NaN
	1.648822	0.000000	0.534522	NaN
	0.000000	0.213201	0.838727	NaN
	0.600000	0.439697	0.639602	NaN
Control Mean	0.226989	0.399749	0.485581	0.777077
Control SEM	0.149580	0.257666	0.257973	0.380267
Control Replicates	0.277350	0.518875	NaN	0.602080
	0.630604	1.080123	0.577350	1.505545
	0.000000	0.000000	0.000000	NaN
	0.000000	0.000000	0.879394	0.223607
DMSO [0.1 %] Mean	0.156386	0.463475	0.457047	0.513478
DMSO [0.1 %] SEM	0.156386	0.278727	0.265531	0.383259
DMSO [0.1 %] Replicates	0.000000	0.000000	0.000000	0.000000
	0.000000	0.735868	1.214986	NaN
	0.625543	1.118034	0.213201	0.277350
	0.000000	0.000000	0.400000	1.263085
EGTA [1 mM] Mean	0.287808	1.582229	0.872645	0.878467
EGTA [1 mM] SEM	0.229184	0.003243	0.101626	0.126374
EGTA [1 mM] Replicates	0.188982	1.578986	0.771019	0.500000
	0.000000	NaN	NaN	1.024695
	0.000000	NaN	NaN	1.000000
	0.962250	1.585473	0.974272	0.989172
Serum [10 %] Mean	0.310277	0.000000	NaN	0.586813
Serum [10 %] SEM	0.201938	0.000000	NaN	0.307489
Serum [10 %] Replicates	0.000000	0.000000	NaN	0.000000
	0.848875	NaN	NaN	1.258560
	0.000000	NaN	NaN	0.953853
	0.392232	NaN	NaN	0.134840
Number of Spikes per Network Burst per Channel - Avg
	Baseline	4h	24h	Washout
A2A [1 µM] Mean	176.416551	159.385032	130.103668	105.237575
A2A [1 µM] SEM	31.065542	26.079070	28.992991	23.402737
A2A [1 µM] Replicates	253.392500	218.335165	165.329018	124.505682
	168.072115	160.040000	147.018229	91.308594
	101.909091	91.441406	44.029924	47.828961
	182.292500	167.723558	164.037500	157.307065
Bic [10 µM] Mean	182.472178	193.177127	162.702721	NaN
Bic [10 µM] SEM	36.668094	46.186243	55.154407	NaN
Bic [10 µM] Replicates	164.017361	185.621491	158.427885	NaN
	86.472194	65.272727	9.547024	NaN
	243.445312	262.736742	223.571772	NaN
	235.953846	259.077548	259.264205	NaN
Control Mean	185.078209	181.302193	139.007924	107.846625
Control SEM	31.530877	31.839493	64.766355	44.321060
Control Replicates	186.530769	179.596154	NaN	127.375260
	97.340226	92.513736	9.655556	23.202114
	212.288194	216.954861	197.766667	NaN
	244.153646	236.144022	209.601548	172.962500
DMSO [0.1 %] Mean	187.290484	176.780620	148.133850	134.626018
DMSO [0.1 %] SEM	22.302162	22.613438	34.638964	7.647779
DMSO [0.1 %] Replicates	146.755952	150.784091	122.536765	119.337500
	151.026042	127.086031	61.758575	NaN
	231.232441	206.674231	201.522917	142.672115
	220.147500	222.578125	206.717143	141.868440
EGTA [1 mM] Mean	178.987915	7.073070	89.987474	98.415271
EGTA [1 mM] SEM	35.915111	0.829391	34.995082	48.413779
EGTA [1 mM] Replicates	216.414286	7.902461	54.992392	206.666595
	118.740385	NaN	NaN	21.642708
	119.026786	NaN	NaN	11.898433
	261.770202	6.243679	124.982556	153.453346
Serum [10 %] Mean	166.927406	20.791667	NaN	73.362387
Serum [10 %] SEM	42.335141	0.000000	NaN	27.788230
Serum [10 %] Replicates	157.083333	20.791667	NaN	110.071591
	50.900808	NaN	NaN	28.159890
	226.230978	NaN	NaN	23.575111
	233.494505	NaN	NaN	131.642955
Number of Spikes per Network Burst per Channel - Std
	Baseline	4h	24h	Washout
A2A [1 µM] Mean	24.962417	21.501168	26.319605	22.289103
A2A [1 µM] SEM	10.791115	14.108150	19.001579	7.929393
A2A [1 µM] Replicates	51.556479	63.609139	82.662144	41.820594
	32.830325	3.887743	3.270965	17.948791
	11.879694	10.862240	15.704092	25.620545
	3.583169	7.645550	3.641217	3.766484
Bic [10 µM] Mean	23.349421	49.838245	40.547278	NaN
Bic [10 µM] SEM	10.655099	12.176711	20.878267	NaN
Bic [10 µM] Replicates	6.739228	44.515195	9.850307	NaN
	33.573328	18.607275	1.686772	NaN
	4.615932	60.785145	88.728628	NaN
	48.469198	75.445363	61.923406	NaN
Control Mean	22.262216	18.483787	26.186135	19.627133
Control SEM	10.098465	9.523454	18.413544	10.325103
Control Replicates	10.585026	9.166469	NaN	9.898873
	49.383184	46.915299	0.869440	8.716473
	25.324322	11.219583	15.682563	NaN
	3.756334	6.633797	62.006401	40.266053
DMSO [0.1 %] Mean	17.974808	31.811661	36.370276	43.948885
DMSO [0.1 %] SEM	10.698065	16.895942	10.683617	21.592853
DMSO [0.1 %] Replicates	7.223954	5.262129	5.133047	6.549183
	9.316692	39.619440	53.402909	NaN
	49.978231	76.426038	44.680009	43.948453
	5.380353	5.939037	42.265138	81.349019
EGTA [1 mM] Mean	35.458020	4.321260	29.130609	48.600561
EGTA [1 mM] SEM	8.680476	1.028751	11.482029	25.020431
EGTA [1 mM] Replicates	41.856929	5.350011	17.648580	90.478703
	37.237920	NaN	NaN	6.599248
	11.038251	NaN	NaN	3.972288
	51.698981	3.292508	40.612637	93.352007
Serum [10 %] Mean	17.322589	4.392969	NaN	8.366404
Serum [10 %] SEM	10.032901	0.000000	NaN	3.605623
Serum [10 %] Replicates	3.706478	4.392969	NaN	2.885935
	12.807384	NaN	NaN	8.248530
	5.921792	NaN	NaN	3.739741
	46.854700	NaN	NaN	18.591411
Network Burst Percentage
	Baseline	4h	24h	Washout
A2A [1 µM] Mean	87.660129	82.673924	73.734259	68.187354
A2A [1 µM] SEM	3.911897	4.480543	10.031316	8.789663
A2A [1 µM] Replicates	77.141509	73.065165	65.758317	43.683591
	95.699425	93.339554	93.391232	77.002899
	87.273435	78.006598	49.329098	68.097680
	90.526146	86.284379	86.458388	83.965247
Bic [10 µM] Mean	87.691178	83.617193	73.834133	NaN
Bic [10 µM] SEM	3.501142	9.166562	16.690001	NaN
Bic [10 µM] Replicates	94.039537	96.382146	92.261388	NaN
	77.946085	56.413278	23.835616	NaN
	91.130023	91.568639	91.182778	NaN
	87.649069	90.104710	88.056749	NaN
Control Mean	83.589234	79.052931	56.918072	70.395690
Control SEM	2.455566	4.854149	24.648583	7.710563
Control Replicates	79.574880	81.579776	NaN	78.039510
	80.983023	65.311533	7.924422	54.974755
	83.189104	81.148861	76.684708	NaN
	90.609929	88.171552	86.145086	78.172804
DMSO [0.1 %] Mean	84.841439	86.996146	76.021420	62.995919
DMSO [0.1 %] SEM	4.059242	2.488161	9.043338	5.789251
DMSO [0.1 %] Replicates	91.879705	93.251577	90.516539	67.637265
	73.714315	83.408568	50.069056	NaN
	84.055680	82.601871	77.742826	51.488860
	89.716056	88.722569	85.757258	69.861633
EGTA [1 mM] Mean	79.193034	12.162692	79.982123	48.798060
EGTA [1 mM] SEM	4.069185	0.129310	2.128979	16.366015
EGTA [1 mM] Replicates	87.375290	12.292002	77.853144	84.160200
	70.940686	NaN	NaN	26.586028
	73.586885	NaN	NaN	15.918640
	84.869275	12.033382	82.111102	68.527373
Serum [10 %] Mean	87.918560	8.776713	NaN	85.085527
Serum [10 %] SEM	2.991390	0.000000	NaN	6.129497
Serum [10 %] Replicates	92.027285	8.776713	NaN	94.715793
	79.568528	NaN	NaN	81.091912
	92.466347	NaN	NaN	69.494734
	87.612080	NaN	NaN	95.039668
Network IBI Coefficient of Variation
	Baseline	4h	24h	Washout
A2A [1 µM] Mean	0.177175	0.241903	0.306142	0.540952
A2A [1 µM] SEM	0.038297	0.094328	0.151916	0.240020
A2A [1 µM] Replicates	0.210616	0.296718	0.524002	1.147407
	0.198529	0.030584	0.026444	0.271872
	0.234997	0.473235	0.610315	0.683885
	0.064560	0.167075	0.063806	0.060644
Bic [10 µM] Mean	0.208645	0.320260	0.495325	NaN
Bic [10 µM] SEM	0.082494	0.049597	0.234218	NaN
Bic [10 µM] Replicates	0.167175	0.243422	0.182167	NaN
	0.423398	0.425760	1.184569	NaN
	0.025021	0.228234	0.392288	NaN
	0.218984	0.383622	0.222276	NaN
Control Mean	0.229375	0.915952	0.652471	0.674202
Control SEM	0.122442	0.573036	0.177379	0.282407
Control Replicates	0.190056	2.516871	NaN	0.574127
	0.582259	0.968865	0.892599	1.205644
	0.120918	0.148709	0.758558	NaN
	0.024267	0.029364	0.306257	0.242834
DMSO [0.1 %] Mean	0.324217	0.212313	0.392745	0.615065
DMSO [0.1 %] SEM	0.212119	0.094974	0.210923	0.103301
DMSO [0.1 %] Replicates	0.095341	0.051043	0.127346	0.812537
	0.949210	0.370763	1.022715	NaN
	0.222281	0.382725	0.217693	0.463730
	0.030037	0.044723	0.203225	0.568927
EGTA [1 mM] Mean	0.286994	1.609023	0.556246	0.711579
EGTA [1 mM] SEM	0.050635	0.145636	0.242578	0.203443
EGTA [1 mM] Replicates	0.192772	1.754658	0.313668	0.416146
	0.389986	NaN	NaN	0.494845
	0.357586	NaN	NaN	1.307703
	0.207630	1.463387	0.798824	0.627623
Serum [10 %] Mean	0.152108	1.169072	NaN	0.219801
Serum [10 %] SEM	0.073243	0.000000	NaN	0.093552
Serum [10 %] Replicates	0.029506	1.169072	NaN	0.055112
	0.333586	NaN	NaN	0.484802
	0.037008	NaN	NaN	0.206005
	0.208332	NaN	NaN	0.133286
Network ISI Coefficient of Variation
	Baseline	4h	24h	Washout
A2A [1 µM] Mean	6.546411	4.484170	4.550650	3.756061
A2A [1 µM] SEM	1.463614	0.767974	0.953789	0.747149
A2A [1 µM] Replicates	3.412001	3.225826	2.716575	1.858579
	10.372951	6.618284	6.792720	3.283900
	5.493408	3.519002	3.241523	5.125012
	6.907283	4.573569	5.451784	4.756754
Bic [10 µM] Mean	6.001048	6.986960	5.525084	1.025796
Bic [10 µM] SEM	0.506461	1.401221	1.393223	0.025515
Bic [10 µM] Replicates	7.115038	9.312050	7.966659	1.101578
	5.073583	3.036830	1.752320	1.007747
	6.600415	8.584050	7.242287	1.003138
	5.215154	7.014909	5.139071	0.990721
Control Mean	5.969831	5.051858	3.113155	3.280845
Control SEM	0.625647	0.923397	1.153612	0.946867
Control Replicates	4.509002	3.974184	1.012564	4.581669
	5.425805	3.010409	1.401988	2.383053
	6.613443	6.472536	4.193043	1.057041
	7.331076	6.750303	5.845024	5.101616
DMSO [0.1 %] Mean	6.842963	6.677026	5.957777	2.908953
DMSO [0.1 %] SEM	1.676269	1.465014	1.833225	0.767065
DMSO [0.1 %] Replicates	11.227791	10.709095	10.775345	2.765499
	3.140244	3.954260	2.074274	1.043336
	5.977964	5.239110	4.595821	3.035604
	7.025855	6.805639	6.385666	4.791375
EGTA [1 mM] Mean	4.707467	1.733366	3.415305	3.323341
EGTA [1 mM] SEM	0.860822	0.474267	1.404011	1.098826
EGTA [1 mM] Replicates	6.290402	1.755145	5.272408	6.307791
	3.331873	1.050940	0.959859	2.008650
	3.108347	1.060011	1.068921	1.379492
	6.099246	3.067367	6.360031	3.597430
Serum [10 %] Mean	6.420188	1.164372	1.122825	8.107905
Serum [10 %] SEM	0.833831	0.050553	0.029996	2.074630
Serum [10 %] Replicates	8.654298	1.283473	1.050791	8.526542
	5.221489	1.163606	1.156475	7.403870
	6.732881	1.174054	1.185255	3.203949
	5.072082	1.036355	1.098779	13.297258
Network Normalized Duration IQR
	Baseline	4h	24h	Washout
A2A [1 µM] Mean	0.079597	0.049576	0.098889	0.232842
A2A [1 µM] SEM	0.015438	0.006671	0.038170	0.143942
A2A [1 µM] Replicates	0.078431	0.033195	0.128755	0.128079
	0.071795	0.044199	0.033898	0.068027
	0.121212	0.060606	0.193103	0.662722
	0.046948	0.060302	0.039801	0.072539
Bic [10 µM] Mean	0.080098	0.081615	0.173522	NaN
Bic [10 µM] SEM	0.042272	0.015784	0.105195	NaN
Bic [10 µM] Replicates	0.042781	0.053333	0.063492	NaN
	0.206061	0.125874	0.488889	NaN
	0.024490	0.080808	0.079422	NaN
	0.047059	0.066445	0.062284	NaN
Control Mean	0.103782	0.111814	0.075442	0.118455
Control SEM	0.045847	0.051055	0.016865	0.059144
Control Replicates	0.059113	0.064865	NaN	0.053691
	0.240838	0.264550	NaN	0.236559
	0.066986	0.067633	0.092308	NaN
	0.048193	0.050209	0.058577	0.065116
DMSO [0.1 %] Mean	0.030109	0.057409	0.265244	0.274300
DMSO [0.1 %] SEM	0.011642	0.001022	0.197049	0.240316
DMSO [0.1 %] Replicates	0.011050	0.054645	0.059880	0.000000
	0.010811	0.057803	0.855172	NaN
	0.040486	0.057613	0.103004	0.069652
	0.058091	0.059574	0.042918	0.753247
EGTA [1 mM] Mean	0.071047	0.576900	0.097297	0.414413
EGTA [1 mM] SEM	0.015175	0.108815	0.043243	0.175238
EGTA [1 mM] Replicates	0.037175	0.468085	0.140541	0.082474
	0.109290	NaN	NaN	0.211765
	0.077348	NaN	NaN	0.488889
	0.060377	0.685714	0.054054	0.874525
Serum [10 %] Mean	0.093835	NaN	NaN	0.121709
Serum [10 %] SEM	0.038170	NaN	NaN	0.031629
Serum [10 %] Replicates	0.079602	NaN	NaN	0.068966
	0.205607	NaN	NaN	0.192771
	0.041152	NaN	NaN	0.157303
	0.048980	NaN	NaN	0.067797
Area Under Normalized Cross-Correlation
	Baseline	4h	24h	Washout
A2A [1 µM] Mean	0.581496	0.567859	0.481702	0.402489
A2A [1 µM] SEM	0.034701	0.039720	0.089340	0.076016
A2A [1 µM] Replicates	0.528894	0.518189	0.480473	0.363048
	0.683647	0.660468	0.653924	0.505001
	0.553530	0.487370	0.235740	0.204690
	0.559913	0.605409	0.556669	0.537218
Bic [10 µM] Mean	0.594122	0.569623	0.480078	0.013829
Bic [10 µM] SEM	0.025516	0.030449	0.106450	0.002988
Bic [10 µM] Replicates	0.587024	0.628075	0.544516	0.013038
	0.525780	0.486383	0.163743	0.005782
	0.642941	0.566646	0.610076	0.017087
	0.620743	0.597389	0.601978	0.019410
Control Mean	0.559500	0.517451	0.304468	0.274023
Control SEM	0.023456	0.040468	0.156867	0.112518
Control Replicates	0.525539	0.457441	0.017518	0.480840
	0.513682	0.445066	0.049301	0.141561
	0.590242	0.551653	0.554423	0.026085
	0.608536	0.615642	0.596631	0.447606
DMSO [0.1 %] Mean	0.557140	0.555924	0.505390	0.304897
DMSO [0.1 %] SEM	0.007047	0.012372	0.033716	0.099795
DMSO [0.1 %] Replicates	0.575413	0.560531	0.532743	0.383323
	0.550980	0.584483	0.415707	0.013396
	0.542402	0.554340	0.498427	0.358118
	0.559765	0.524342	0.574683	0.464751
EGTA [1 mM] Mean	0.532057	0.026725	0.141194	0.316574
EGTA [1 mM] SEM	0.020552	0.006024	0.079372	0.100729
EGTA [1 mM] Replicates	0.559884	0.033735	0.212763	0.542480
	0.493434	0.020043	0.012556	0.168416
	0.500414	0.013491	0.008018	0.126456
	0.574496	0.039631	0.331439	0.428943
Serum [10 %] Mean	0.567051	0.026732	0.004315	0.479312
Serum [10 %] SEM	0.052737	0.012743	0.001323	0.103127
Serum [10 %] Replicates	0.621307	0.064424	0.006285	0.666654
	0.412929	0.009277	0.000419	0.333526
	0.646053	0.013581	0.005065	0.270905
	0.587916	0.019645	0.005490	0.646163
Area Under Cross-Correlation
	Baseline	4h	24h	Washout
A2A [1 µM] Mean	114.829213	100.106278	76.172573	40.133223
A2A [1 µM] SEM	29.804182	28.160813	24.387281	17.345959
A2A [1 µM] Replicates	189.191551	163.397243	112.048992	31.173704
	113.804213	102.964999	87.792240	30.108264
	43.235764	26.321682	4.535071	9.316597
	113.085324	107.741186	100.313991	89.934329
Bic [10 µM] Mean	108.964566	108.210835	85.795877	0.687680
Bic [10 µM] SEM	32.809909	37.603863	37.132774	0.437407
Bic [10 µM] Replicates	72.915231	86.949224	48.882442	0.026829
	34.629514	11.483762	0.378897	0.007616
	163.789028	157.211211	132.729303	0.859306
	164.524491	177.199143	161.192865	1.856968
Control Mean	93.535226	85.984335	57.366649	33.831545
Control SEM	28.528623	30.422269	35.532416	20.779430
Control Replicates	62.886019	57.698772	0.106046	43.583194
	35.517755	16.714825	0.107042	2.047639
	110.207245	115.405490	82.722585	1.067569
	165.529884	154.118253	146.530924	88.627778
DMSO [0.1 %] Mean	103.420556	110.110783	78.594852	37.675070
DMSO [0.1 %] SEM	27.125693	21.533482	31.345254	21.281947
DMSO [0.1 %] Replicates	71.535440	78.152467	44.330577	11.502292
	43.573819	67.835210	8.387955	0.129329
	152.749144	146.782164	120.103428	43.938102
	145.823819	147.673292	141.557447	95.130556
EGTA [1 mM] Mean	106.901221	1.642564	24.714310	58.443472
EGTA [1 mM] SEM	43.927231	0.741935	16.215995	33.629487
EGTA [1 mM] Replicates	151.560810	3.124461	30.206185	132.923958
	33.143125	0.300069	0.140978	2.400185
	33.994421	0.433218	0.053857	0.680301
	208.906528	2.712509	68.456220	97.769444
Serum [10 %] Mean	106.112731	0.310847	0.005612	79.179381
Serum [10 %] SEM	35.945287	0.111435	0.003801	40.943764
Serum [10 %] Replicates	97.568727	0.477994	0.016840	131.704699
	9.391597	0.024137	0.000093	8.684120
	142.368310	0.244684	0.003266	9.976273
	175.122292	0.496572	0.002247	166.352431
Width at Half Height of Normalized Cross-Correlation
	Baseline	4h	24h	Washout
A2A [1 µM] Mean	34.250000	36.250000	40.250000	48.750000
A2A [1 µM] SEM	1.931105	3.119161	7.531877	8.759519
A2A [1 µM] Replicates	37.000000	40.000000	44.000000	64.000000
	30.000000	30.000000	29.000000	39.000000
	38.000000	43.000000	60.000000	63.000000
	32.000000	32.000000	28.000000	29.000000
Bic [10 µM] Mean	35.000000	38.000000	47.500000	145.000000
Bic [10 µM] SEM	4.082483	4.881940	13.168776	66.150082
Bic [10 µM] Replicates	33.000000	30.000000	34.000000	2.000000
	47.000000	51.000000	87.000000	101.000000
	29.000000	40.000000	35.000000	318.000000
	31.000000	31.000000	34.000000	159.000000
Control Mean	37.000000	43.000000	110.500000	36.000000
Control SEM	3.488075	4.222953	60.444878	12.469964
Control Replicates	40.000000	48.000000	288.000000	40.000000
	45.000000	51.000000	86.000000	60.000000
	34.000000	41.000000	38.000000	1.000000
	29.000000	32.000000	30.000000	43.000000
DMSO [0.1 %] Mean	37.000000	36.000000	43.250000	104.750000
DMSO [0.1 %] SEM	2.160247	2.041241	4.888336	51.196313
DMSO [0.1 %] Replicates	37.000000	32.000000	40.000000	47.000000
	43.000000	39.000000	57.000000	258.000000
	35.000000	33.000000	42.000000	63.000000
	33.000000	40.000000	34.000000	51.000000
EGTA [1 mM] Mean	41.500000	130.750000	128.000000	63.000000
EGTA [1 mM] SEM	3.278719	49.139894	39.238586	11.597414
EGTA [1 mM] Replicates	38.000000	87.000000	69.000000	42.000000
	47.000000	25.000000	209.000000	73.000000
	47.000000	157.000000	181.000000	91.000000
	34.000000	254.000000	53.000000	46.000000
Serum [10 %] Mean	35.500000	209.750000	77.000000	41.750000
Serum [10 %] SEM	1.258306	64.512757	29.908193	6.485561
Serum [10 %] Replicates	36.000000	112.000000	149.000000	32.000000
	38.000000	123.000000	7.000000	42.000000
	32.000000	213.000000	58.000000	60.000000
	36.000000	391.000000	94.000000	33.000000
Width at Half Height of Cross-Correlation
	Baseline	4h	24h	Washout
A2A [1 µM] Mean	614.250000	501.500000	449.750000	484.250000
A2A [1 µM] SEM	145.837452	79.277466	41.479664	49.895516
A2A [1 µM] Replicates	1024.000000	708.000000	531.000000	508.000000
	469.000000	442.000000	413.000000	337.000000
	357.000000	332.000000	351.000000	547.000000
	607.000000	524.000000	504.000000	545.000000
Bic [10 µM] Mean	508.250000	752.250000	650.250000	580.250000
Bic [10 µM] SEM	68.120451	172.142564	173.383186	262.017294
Bic [10 µM] Replicates	435.000000	654.000000	458.000000	2.000000
	354.000000	307.000000	270.000000	271.000000
	640.000000	1024.000000	1024.000000	1024.000000
	604.000000	1024.000000	849.000000	1024.000000
Control Mean	522.000000	542.250000	681.000000	627.250000
Control SEM	36.952672	74.076959	114.616753	142.482382
Control Replicates	499.000000	632.000000	1024.000000	402.000000
	436.000000	328.000000	576.000000	436.000000
	541.000000	559.000000	544.000000	1022.000000
	612.000000	650.000000	580.000000	649.000000
DMSO [0.1 %] Mean	651.750000	612.750000	491.000000	663.000000
DMSO [0.1 %] SEM	128.632147	77.331941	84.724062	124.033598
DMSO [0.1 %] Replicates	531.000000	476.000000	413.000000	464.000000
	443.000000	504.000000	318.000000	1024.000000
	1024.000000	661.000000	713.000000	610.000000
	609.000000	810.000000	520.000000	554.000000
EGTA [1 mM] Mean	572.250000	1024.000000	892.000000	588.500000
EGTA [1 mM] SEM	89.873406	0.000000	79.165439	139.268625
EGTA [1 mM] Replicates	621.000000	1024.000000	702.000000	877.000000
	433.000000	1024.000000	1024.000000	382.000000
	429.000000	1024.000000	1021.000000	320.000000
	806.000000	1024.000000	821.000000	775.000000
Serum [10 %] Mean	545.000000	838.250000	243.250000	342.750000
Serum [10 %] SEM	103.023460	116.503487	158.555655	50.977732
Serum [10 %] Replicates	511.000000	541.000000	710.000000	365.000000
	273.000000	764.000000	9.000000	219.000000
	646.000000	1024.000000	96.000000	322.000000
	750.000000	1024.000000	158.000000	465.000000
Synchrony Index
	Baseline	4h	24h	Washout
A2A [1 µM] Mean	0.923055	0.909491	0.823281	0.780979
A2A [1 µM] SEM	0.017797	0.025213	0.100243	0.083845
A2A [1 µM] Replicates	0.944525	0.936416	0.915197	0.827271
	0.954064	0.948310	0.937984	0.864888
	0.874440	0.836400	0.522954	0.533257
	0.919191	0.916838	0.916989	0.898498
Bic [10 µM] Mean	0.918548	0.898656	0.787740	0.070071
Bic [10 µM] SEM	0.016482	0.032423	0.142950	0.030959
Bic [10 µM] Replicates	0.928846	0.921014	0.909231	0.024988
	0.869558	0.802015	0.359482	0.011160
	0.936311	0.932910	0.941041	0.104877
	0.939479	0.938684	0.941205	0.139260
Control Mean	0.895217	0.875056	0.502956	0.552464
Control SEM	0.022698	0.029126	0.234831	0.162239
Control Replicates	0.837925	0.824071	0.056696	0.772271
	0.883170	0.827182	0.138009	0.415487
	0.943130	0.938657	0.922487	0.160798
	0.916641	0.910315	0.894631	0.861299
DMSO [0.1 %] Mean	0.919177	0.922525	0.882538	0.632434
DMSO [0.1 %] SEM	0.008114	0.010557	0.028319	0.195984
DMSO [0.1 %] Replicates	0.905717	0.893152	0.866297	0.758173
	0.911445	0.922382	0.810400	0.051559
	0.942512	0.932863	0.915527	0.814631
	0.917033	0.941704	0.937927	0.905373
EGTA [1 mM] Mean	0.912857	0.159012	0.394288	0.640567
EGTA [1 mM] SEM	0.013852	0.046362	0.207559	0.161857
EGTA [1 mM] Replicates	0.920786	0.227914	0.677724	0.937672
	0.890488	0.084973	0.052768	0.404584
	0.891486	0.073402	0.024387	0.319709
	0.948670	0.249759	0.822274	0.900302
Serum [10 %] Mean	0.881785	0.101397	0.009924	0.766812
Serum [10 %] SEM	0.063374	0.043039	0.002807	0.098428
Serum [10 %] Replicates	0.920443	0.224080	0.016877	0.927737
	0.693403	0.027016	0.003881	0.647113
	0.958193	0.061777	0.011620	0.552315
	0.955100	0.092715	0.007317	0.940081
