# Supplementary material for: Multielectrode array characterization of human induced pluripotent stem cell derived neurons in co-culture with primary human astrocytes
Source: PLoS One. 2024 Jun 25;19(6):e0303901. doi: 10.1371/journal.pone.0303901 (PMC11198861; doi:10.1371/journal.pone.0303901)
Supplement: S5 Dataset — (CSV) [file pone.0303901.s007.csv]

Input File	Display Name	File Name
Baseline	B	2023-3-14_Sleep-AD_plate4	0_pre-observation(000)(002).csv
Dosed	Plate 2	Baseline(002)(003).csv
Plot Selection	One Treatment Per Plot
Plot Display	Raw Values
Error Bars	Standard Error
Well Exclusion Criterion	Mean Firing Rate (Hz)	0
Number of Spikes
	Plate 1	Plate 2
All Wells Mean	61835.208333	66664.666667
All Wells SEM	5866.537127	6870.159255
All Wells Replicates	42033.000000	65796.000000
	43618.000000	138085.000000
	109242.000000	106290.000000
	61305.000000	101293.000000
	62855.000000	57596.000000
	90625.000000	52256.000000
	38708.000000	30303.000000
	31467.000000	43861.000000
	31317.000000	28967.000000
	33793.000000	56482.000000
	28889.000000	44605.000000
	85684.000000	60853.000000
	60926.000000	18632.000000
	30775.000000	50012.000000
	31083.000000	59554.000000
	12150.000000	51041.000000
	75115.000000	34979.000000
	89752.000000	66204.000000
	83132.000000	71205.000000
	82351.000000	128850.000000
	67572.000000	130834.000000
	93171.000000	100246.000000
	112354.000000	35210.000000
	86128.000000	66798.000000
Mean Firing Rate (Hz)
	Plate 1	Plate 2
All Wells Mean	12.882335	13.981684
All Wells SEM	1.222195	1.440889
All Wells Replicates	8.756875	13.799497
	9.087083	28.960780
	22.758750	22.292366
	12.771875	21.244337
	13.094792	12.079698
	18.880208	10.959732
	8.064167	6.355495
	6.555625	9.199035
	6.524375	6.075294
	7.040208	11.846057
	6.018542	9.355076
	17.850833	12.762794
	12.692917	3.907718
	6.411458	10.489094
	6.475625	12.490352
	2.531250	10.704908
	15.648958	7.336200
	18.698333	13.885067
	17.319167	14.933935
	17.156458	27.023909
	14.077500	27.440017
	19.410625	21.024748
	23.407083	7.384648
	17.943333	14.009648
Number of Active Electrodes
	Plate 1	Plate 2
All Wells Mean	15.833333	15.750000
All Wells SEM	0.130032	0.150482
All Wells Replicates	16.000000	16.000000
	16.000000	16.000000
	16.000000	16.000000
	16.000000	16.000000
	16.000000	16.000000
	16.000000	13.000000
	15.000000	16.000000
	16.000000	16.000000
	16.000000	16.000000
	16.000000	16.000000
	16.000000	16.000000
	16.000000	16.000000
	16.000000	16.000000
	16.000000	15.000000
	16.000000	16.000000
	13.000000	16.000000
	16.000000	16.000000
	16.000000	16.000000
	16.000000	16.000000
	16.000000	16.000000
	16.000000	16.000000
	16.000000	16.000000
	16.000000	14.000000
	16.000000	16.000000
Weighted Mean Firing Rate (Hz)
	Plate 1	Plate 2
All Wells Mean	12.928772	14.160019
All Wells SEM	1.209829	1.423930
All Wells Replicates	8.756875	13.799497
	9.087083	28.960780
	22.758750	22.292366
	12.771875	21.244337
	13.094792	12.079698
	18.880208	13.488900
	8.597333	6.355495
	6.555625	9.199035
	6.524375	6.075294
	7.040208	11.846057
	6.018542	9.355076
	17.850833	12.762794
	12.692917	3.907718
	6.411458	11.188143
	6.475625	12.490352
	3.112564	10.704908
	15.648958	7.336200
	18.698333	13.885067
	17.319167	14.933935
	17.156458	27.023909
	14.077500	27.440017
	19.410625	21.024748
	23.407083	8.436481
	17.943333	14.009648
ISI Coefficient of Variation - Avg
	Plate 1	Plate 2
All Wells Mean	6.334859	6.953885
All Wells SEM	0.321794	0.218457
All Wells Replicates	7.796899	7.546665
	7.572298	7.356232
	4.642055	8.093507
	8.881300	8.675344
	6.785240	6.777568
	7.856533	6.888633
	4.332690	6.936673
	5.216448	6.043458
	5.074163	5.360481
	5.713693	7.325137
	3.821175	5.573095
	7.881377	7.600693
	6.081866	4.306105
	3.617386	6.244685
	4.914181	6.886159
	4.350876	6.400796
	9.021398	6.536487
	7.938602	7.723783
	6.189478	8.089694
	7.672049	7.111001
	6.776960	8.733775
	6.890659	7.410063
	6.265441	5.583438
	6.743849	7.689759
Number of Bursts
	Plate 1	Plate 2
All Wells Mean	524.875000	668.958333
All Wells SEM	54.498581	42.566890
All Wells Replicates	269.000000	763.000000
	336.000000	1147.000000
	1383.000000	851.000000
	358.000000	740.000000
	511.000000	754.000000
	806.000000	572.000000
	281.000000	356.000000
	292.000000	573.000000
	456.000000	417.000000
	345.000000	566.000000
	322.000000	694.000000
	564.000000	632.000000
	529.000000	257.000000
	327.000000	538.000000
	419.000000	631.000000
	203.000000	591.000000
	474.000000	446.000000
	713.000000	679.000000
	646.000000	637.000000
	551.000000	1026.000000
	522.000000	979.000000
	732.000000	877.000000
	1026.000000	585.000000
	532.000000	744.000000
Number of Bursting Electrodes
	Plate 1	Plate 2
All Wells Mean	15.833333	15.708333
All Wells SEM	0.130032	0.175276
All Wells Replicates	16.000000	16.000000
	16.000000	16.000000
	16.000000	16.000000
	16.000000	16.000000
	16.000000	16.000000
	16.000000	13.000000
	15.000000	16.000000
	16.000000	16.000000
	16.000000	16.000000
	16.000000	16.000000
	16.000000	16.000000
	16.000000	16.000000
	16.000000	16.000000
	16.000000	15.000000
	16.000000	16.000000
	13.000000	16.000000
	16.000000	16.000000
	16.000000	16.000000
	16.000000	16.000000
	16.000000	16.000000
	16.000000	16.000000
	16.000000	16.000000
	16.000000	13.000000
	16.000000	16.000000
Burst Duration - Avg (s)
	Plate 1	Plate 2
All Wells Mean	0.829185	0.733132
All Wells SEM	0.025498	0.020368
All Wells Replicates	0.838691	0.766587
	0.782077	0.807627
	0.769962	0.874542
	0.920103	0.870754
	0.864744	0.678823
	1.012256	0.755307
	0.753485	0.642810
	0.841743	0.665638
	0.669937	0.585576
	0.688327	0.739548
	0.724007	0.638310
	0.900494	0.801661
	0.791460	0.610506
	0.754190	0.730524
	0.674994	0.703474
	0.489720	0.670206
	0.997453	0.636258
	0.952697	0.740560
	0.845758	0.849863
	0.943841	0.813404
	0.859773	0.872214
	0.916893	0.885142
	0.955325	0.533708
	0.952504	0.722115
Burst Duration - Std (s)
	Plate 1	Plate 2
All Wells Mean	0.200365	0.139365
All Wells SEM	0.010934	0.005350
All Wells Replicates	0.152757	0.083971
	0.162335	0.174205
	0.277206	0.134538
	0.095134	0.120041
	0.192058	0.135424
	0.334146	0.129442
	0.191613	0.108597
	0.150586	0.155190
	0.170259	0.130571
	0.213778	0.123328
	0.203425	0.134905
	0.190470	0.116347
	0.203604	0.196692
	0.161270	0.147649
	0.137250	0.179058
	0.149502	0.166858
	0.204040	0.157463
	0.257794	0.148081
	0.161032	0.127240
	0.250202	0.144765
	0.207547	0.145195
	0.217887	0.110250
	0.256474	0.167202
	0.268396	0.107742
Number of Spikes per Burst - Avg
	Plate 1	Plate 2
All Wells Mean	132.258236	93.091324
All Wells SEM	7.411093	4.667379
All Wells Replicates	152.408748	84.624725
	127.049418	117.250695
	117.234383	123.879988
	166.032873	134.446850
	133.659447	75.387269
	143.916088	92.198396
	142.857707	86.046687
	100.288446	71.638475
	69.870137	63.535234
	88.225392	95.311660
	88.664399	61.760861
	157.026335	95.897505
	146.755393	65.413572
	109.130963	90.538430
	80.148621	91.632266
	51.519567	84.254703
	172.440847	73.960191
	161.431244	100.195803
	139.569667	110.077863
	167.303188	123.245586
	141.356407	135.852530
	161.029171	112.486762
	172.942258	56.766779
	183.336954	87.788941
Number of Spikes per Burst - Std
	Plate 1	Plate 2
All Wells Mean	53.080269	30.905683
All Wells SEM	3.080669	1.168225
All Wells Replicates	54.576196	21.662634
	51.010054	36.108586
	69.528962	35.595763
	36.080675	33.915004
	48.540218	31.978914
	71.228173	35.266102
	60.712634	24.934147
	39.978784	23.216948
	34.414285	22.796954
	39.281068	28.493188
	37.186530	28.904406
	53.914698	24.303316
	68.117630	28.047361
	47.262366	31.812661
	33.021748	39.714297
	24.401471	35.344968
	45.185847	28.784607
	62.581600	33.991122
	53.680484	33.667413
	68.611883	39.769960
	62.598859	38.255062
	55.086210	21.850639
	82.851617	35.662022
	74.074467	27.660326
Mean ISI within Burst - Avg
	Plate 1	Plate 2
All Wells Mean	0.015908	0.012523
All Wells SEM	0.000812	0.000736
All Wells Replicates	0.009223	0.010833
	0.012190	0.011799
	0.025902	0.008837
	0.008039	0.009002
	0.011647	0.011928
	0.019910	0.011885
	0.016763	0.019198
	0.015156	0.013632
	0.018335	0.017396
	0.012554	0.011523
	0.018327	0.014945
	0.017713	0.010382
	0.017241	0.023413
	0.016727	0.014661
	0.019352	0.011029
	0.013436	0.011565
	0.013386	0.013546
	0.015759	0.011470
	0.022161	0.009770
	0.013639	0.008165
	0.013561	0.009809
	0.016645	0.009910
	0.018184	0.015986
	0.015942	0.009876
Mean ISI within Burst - Std
	Plate 1	Plate 2
All Wells Mean	0.010253	0.006018
All Wells SEM	0.000474	0.000560
All Wells Replicates	0.007528	0.002624
	0.008482	0.005985
	0.011792	0.005507
	0.004179	0.004072
	0.007631	0.005283
	0.011147	0.006512
	0.010299	0.010127
	0.008709	0.007021
	0.010771	0.007119
	0.007169	0.004416
	0.012069	0.006541
	0.009784	0.003423
	0.013985	0.013378
	0.013262	0.008423
	0.012768	0.004851
	0.007179	0.005700
	0.010011	0.006375
	0.011248	0.007868
	0.011901	0.003534
	0.010211	0.002540
	0.010535	0.007524
	0.011112	0.003535
	0.012361	0.010305
	0.011931	0.001775
Median ISI within Burst - Avg
	Plate 1	Plate 2
All Wells Mean	0.013450	0.009138
All Wells SEM	0.000864	0.000741
All Wells Replicates	0.007053	0.006815
	0.009483	0.008808
	0.024077	0.005777
	0.005701	0.006282
	0.008926	0.008105
	0.017540	0.008322
	0.014961	0.016815
	0.011620	0.009620
	0.014702	0.013642
	0.008965	0.008200
	0.015320	0.010771
	0.015681	0.006867
	0.015808	0.020494
	0.014418	0.011032
	0.016696	0.007644
	0.008922	0.007747
	0.011300	0.010006
	0.013343	0.008525
	0.020591	0.006334
	0.011657	0.005233
	0.011240	0.007327
	0.014412	0.006474
	0.015997	0.012136
	0.014375	0.006338
Median ISI within Burst - Std
	Plate 1	Plate 2
All Wells Mean	0.010700	0.005903
All Wells SEM	0.000501	0.000621
All Wells Replicates	0.007815	0.002148
	0.008629	0.005952
	0.011668	0.005306
	0.004225	0.003432
	0.007934	0.004367
	0.012170	0.005773
	0.010483	0.010671
	0.009319	0.006988
	0.011515	0.007340
	0.007632	0.004599
	0.012749	0.006683
	0.010587	0.003283
	0.014391	0.014372
	0.014042	0.008159
	0.014096	0.004823
	0.007400	0.005657
	0.010610	0.006279
	0.011333	0.007698
	0.012524	0.003123
	0.010587	0.002094
	0.011381	0.007879
	0.011023	0.003157
	0.012186	0.010396
	0.012492	0.001487
Inter-Burst Interval - Avg (s)
	Plate 1	Plate 2
All Wells Mean	14.004031	8.333049
All Wells SEM	0.974277	0.874196
All Wells Replicates	18.153041	6.263659
	15.471266	4.288766
	6.924883	5.715515
	13.787149	6.413376
	11.491690	6.347126
	8.760220	7.115238
	15.894180	16.102276
	18.149675	8.653177
	14.356031	11.900092
	14.975011	8.662292
	22.096036	7.069102
	9.868330	7.614255
	14.591190	24.561396
	26.393327	8.543527
	18.834640	7.743585
	20.551367	8.244465
	12.521739	10.999852
	10.345875	7.350176
	9.653872	7.537424
	11.565895	4.662829
	11.603226	4.977328
	9.736542	5.545462
	9.046589	7.295637
	11.324966	6.386624
Inter-Burst Interval - Std (s)
	Plate 1	Plate 2
All Wells Mean	4.974842	1.796280
All Wells SEM	0.482066	0.624739
All Wells Replicates	2.948636	0.318837
	3.309273	0.570513
	5.100356	0.494854
	1.224245	0.436531
	2.920869	0.369535
	4.199331	1.104497
	4.282054	6.393976
	5.057296	1.837364
	6.308316	2.567778
	3.126801	1.003526
	9.670772	1.073348
	3.873199	1.008845
	7.178180	14.884085
	12.179894	1.640133
	8.506269	1.040275
	4.838250	1.279716
	3.919114	2.025737
	4.816124	1.304391
	4.771923	0.468012
	4.199557	0.216398
	4.000622	0.762502
	4.346415	0.382490
	4.684255	1.682741
	3.934456	0.244642
Burst Frequency - Avg (Hz)
	Plate 1	Plate 2
All Wells Mean	0.109918	0.142948
All Wells SEM	0.011225	0.008817
All Wells Replicates	0.056042	0.160025
	0.070000	0.240562
	0.288125	0.178482
	0.074583	0.155201
	0.106458	0.158138
	0.167917	0.147651
	0.062444	0.074664
	0.060833	0.120176
	0.095000	0.087458
	0.071875	0.118708
	0.067083	0.145554
	0.117500	0.132550
	0.110208	0.053901
	0.068125	0.120358
	0.087292	0.132341
	0.052051	0.123951
	0.098750	0.093540
	0.148542	0.142408
	0.134583	0.133599
	0.114792	0.215185
	0.108750	0.205327
	0.152500	0.183935
	0.213750	0.151007
	0.110833	0.156040
Burst Frequency - Std (Hz)
	Plate 1	Plate 2
All Wells Mean	0.086566	0.024415
All Wells SEM	0.013649	0.002716
All Wells Replicates	0.015262	0.008194
	0.028957	0.037342
	0.279560	0.021477
	0.007188	0.011785
	0.083962	0.009793
	0.153362	0.030572
	0.058966	0.033635
	0.031681	0.021927
	0.068030	0.020189
	0.025209	0.016017
	0.061002	0.031619
	0.051041	0.026394
	0.096467	0.027385
	0.072643	0.025834
	0.099742	0.023727
	0.019886	0.028088
	0.059203	0.023245
	0.158179	0.038670
	0.085625	0.008939
	0.086914	0.011019
	0.072886	0.049625
	0.144204	0.014354
	0.235865	0.060013
	0.081745	0.006127
Normalized Duration IQR - Avg
	Plate 1	Plate 2
All Wells Mean	0.623781	0.271620
All Wells SEM	0.068544	0.031504
All Wells Replicates	0.276597	0.184966
	0.372998	0.261887
	1.417583	0.166734
	0.128522	0.139372
	0.231137	0.216731
	0.878568	0.241692
	0.679008	0.802205
	0.579492	0.247145
	0.579408	0.500209
	0.266974	0.222680
	0.595584	0.270934
	1.425407	0.229167
	0.573657	0.572552
	0.350762	0.346429
	0.592120	0.216259
	0.352138	0.255797
	0.513483	0.304289
	0.945638	0.233919
	1.099452	0.142426
	0.721602	0.137427
	0.513512	0.204197
	0.741190	0.157097
	0.601462	0.309428
	0.534459	0.155328
Normalized Duration IQR - Std
	Plate 1	Plate 2
All Wells Mean	0.749216	0.233024
All Wells SEM	0.083616	0.037130
All Wells Replicates	0.479130	0.061802
	0.464970	0.236524
	1.161847	0.142254
	0.077045	0.059799
	0.223239	0.216496
	0.998980	0.240057
	0.896950	0.906612
	0.929548	0.152384
	0.604152	0.325041
	0.233758	0.196222
	0.714627	0.213061
	2.002446	0.281710
	0.620577	0.514866
	0.361565	0.278535
	0.700682	0.195685
	0.443975	0.262314
	0.749489	0.269620
	1.287931	0.238322
	1.013258	0.054219
	1.141034	0.044185
	0.731774	0.248695
	0.898425	0.077775
	0.596700	0.328124
	0.649075	0.048280
IBI Coefficient of Variation - Avg
	Plate 1	Plate 2
All Wells Mean	0.449542	0.237916
All Wells SEM	0.033799	0.025174
All Wells Replicates	0.271530	0.191962
	0.290403	0.230836
	0.752448	0.104357
	0.148795	0.148330
	0.236169	0.146783
	0.519849	0.215540
	0.485456	0.540302
	0.425731	0.333190
	0.433080	0.407447
	0.353996	0.241654
	0.484607	0.254353
	0.497626	0.192523
	0.510040	0.566965
	0.889639	0.328573
	0.579908	0.225379
	0.309881	0.207167
	0.346710	0.320037
	0.441725	0.194200
	0.638685	0.145706
	0.382241	0.118194
	0.301332	0.140033
	0.514788	0.168505
	0.565536	0.155296
	0.408829	0.132653
IBI Coefficient of Variation - Std
	Plate 1	Plate 2
All Wells Mean	0.305457	0.176631
All Wells SEM	0.018854	0.008839
All Wells Replicates	0.147408	0.115127
	0.206717	0.183718
	0.371755	0.142217
	0.174127	0.148955
	0.227345	0.143259
	0.330554	0.235743
	0.315971	0.263926
	0.204402	0.147652
	0.326272	0.193969
	0.180403	0.184120
	0.339024	0.184000
	0.304509	0.197337
	0.396990	0.255232
	0.247934	0.211644
	0.276539	0.155863
	0.202892	0.195997
	0.324574	0.181097
	0.377395	0.187123
	0.452175	0.138259
	0.408683	0.103406
	0.271059	0.203190
	0.405203	0.137000
	0.481500	0.218636
	0.357542	0.111676
Burst Percentage - Avg
	Plate 1	Plate 2
All Wells Mean	90.012265	94.650291
All Wells SEM	1.351550	1.057155
All Wells Replicates	95.677866	97.327093
	93.827326	97.395584
	87.957573	98.290577
	97.119063	98.123664
	94.940654	96.887914
	94.921491	96.366414
	76.192363	92.384478
	86.664922	93.806349
	89.570482	90.072112
	90.493838	96.321241
	77.500661	93.898156
	94.858966	97.205276
	89.616111	84.136407
	80.601964	88.455369
	85.908601	96.033019
	74.363957	96.017459
	96.041428	94.707233
	94.129968	97.057961
	91.162071	97.662288
	94.078972	97.661718
	94.480076	98.642930
	93.274224	97.642205
	93.422376	76.901307
	93.489404	98.610231
Burst Percentage - Std
	Plate 1	Plate 2
All Wells Mean	7.432666	5.415553
All Wells SEM	1.323211	1.728631
All Wells Replicates	3.747742	1.766267
	4.657744	2.758208
	5.685496	0.813613
	2.521747	1.286606
	3.432501	2.436931
	3.994251	2.385642
	22.186028	4.981406
	7.752723	7.003930
	6.714562	6.478747
	9.404639	3.154727
	10.809284	4.772541
	3.650794	2.080391
	7.675753	7.598605
	9.473833	23.780871
	9.005685	3.088423
	31.159737	2.876045
	4.174011	4.105135
	5.581792	3.127364
	5.855682	1.812599
	5.482892	1.619608
	3.928835	1.050688
	4.473523	1.441475
	3.013189	38.707251
	4.001539	0.846189
Number of Network Bursts
	Plate 1	Plate 2
All Wells Mean	17.916667	39.291667
All Wells SEM	0.878315	2.888934
All Wells Replicates	15.000000	50.000000
	17.000000	66.000000
	21.000000	51.000000
	22.000000	44.000000
	23.000000	45.000000
	23.000000	42.000000
	10.000000	13.000000
	16.000000	33.000000
	17.000000	20.000000
	18.000000	33.000000
	11.000000	39.000000
	20.000000	36.000000
	15.000000	9.000000
	9.000000	31.000000
	12.000000	37.000000
	14.000000	33.000000
	20.000000	24.000000
	21.000000	37.000000
	19.000000	39.000000
	21.000000	63.000000
	21.000000	56.000000
	22.000000	56.000000
	23.000000	41.000000
	20.000000	45.000000
Network Burst Frequency (Hz)
	Plate 1	Plate 2
All Wells Mean	0.059722	0.131851
All Wells SEM	0.002928	0.009694
All Wells Replicates	0.050000	0.167785
	0.056667	0.221477
	0.070000	0.171141
	0.073333	0.147651
	0.076667	0.151007
	0.076667	0.140940
	0.033333	0.043624
	0.053333	0.110738
	0.056667	0.067114
	0.060000	0.110738
	0.036667	0.130872
	0.066667	0.120805
	0.050000	0.030201
	0.030000	0.104027
	0.040000	0.124161
	0.046667	0.110738
	0.066667	0.080537
	0.070000	0.124161
	0.063333	0.130872
	0.070000	0.211409
	0.070000	0.187919
	0.073333	0.187919
	0.076667	0.137584
	0.066667	0.151007
Network Burst Duration - Avg (sec)
	Plate 1	Plate 2
All Wells Mean	1.031247	0.782131
All Wells SEM	0.040477	0.014465
All Wells Replicates	0.945056	0.716576
	0.908461	0.876042
	1.232297	0.887951
	0.929455	0.897116
	1.018904	0.724860
	1.291843	0.732556
	1.000256	0.799520
	0.823135	0.744577
	0.769995	0.696096
	0.820400	0.795425
	0.842931	0.711793
	1.233540	0.844062
	1.041195	0.771698
	0.927973	0.730532
	0.906847	0.758277
	0.516086	0.767328
	1.157620	0.738493
	1.221794	0.770084
	1.184000	0.858708
	1.199650	0.846307
	1.061798	0.888970
	1.200040	0.833204
	1.286045	0.628312
	1.230608	0.752668
Network Burst Duration - Std (sec)
	Plate 1	Plate 2
All Wells Mean	0.143993	0.091082
All Wells SEM	0.020269	0.011791
All Wells Replicates	0.038493	0.202784
	0.038950	0.166732
	0.210400	0.051389
	0.171895	0.045405
	0.060837	0.046263
	0.256650	0.177246
	0.058824	0.054653
	0.333100	0.060028
	0.260072	0.051983
	0.070796	0.123717
	0.225247	0.111459
	0.037746	0.040340
	0.085223	0.042767
	0.045771	0.115709
	0.065170	0.112928
	0.121929	0.042448
	0.234781	0.040055
	0.246278	0.043085
	0.263737	0.133000
	0.052592	0.102430
	0.041934	0.117327
	0.234435	0.227853
	0.251017	0.036061
	0.049954	0.040308
Number of Spikes per Network Burst - Avg
	Plate 1	Plate 2
All Wells Mean	2857.737204	1560.654254
All Wells SEM	196.145247	77.110576
All Wells Replicates	2635.533333	1248.900000
	2356.705882	2001.878788
	4021.428571	2004.666667
	2665.136364	2216.409091
	2517.608696	1217.555556
	3437.347826	1160.833333
	3011.400000	2003.461538
	1611.625000	1227.030303
	1423.647059	1237.400000
	1624.555556	1603.636364
	1838.181818	1034.205128
	3906.250000	1601.333333
	3376.066667	1567.444444
	2451.777778	1457.193548
	1930.666667	1503.000000
	683.500000	1452.151515
	3473.300000	1324.958333
	3746.142857	1688.027027
	3673.842105	1748.923077
	3521.714286	1967.190476
	2911.142857	2251.071429
	3711.500000	1707.892857
	4157.869565	799.317073
	3898.750000	1431.222222
Number of Spikes per Network Burst - Std
	Plate 1	Plate 2
All Wells Mean	421.728062	169.331411
All Wells SEM	67.784169	30.392105
All Wells Replicates	102.911798	401.321605
	126.106981	409.833569
	899.038574	52.993459
	569.263124	35.261362
	60.164728	25.678569
	737.639824	314.213064
	123.561231	53.175206
	766.687409	53.994493
	522.422834	63.022469
	185.341726	279.777458
	605.899467	164.082646
	67.340357	45.564397
	441.448341	95.456942
	156.159996	257.501899
	177.762013	247.859503
	186.286690	42.067744
	737.146283	60.732828
	848.257702	36.830306
	880.033349	280.929883
	88.526348	246.815777
	60.046886	302.497114
	817.293952	520.361297
	899.999157	41.915653
	62.134722	32.066613
Number of Elecs Participating in Burst - Avg
	Plate 1	Plate 2
All Wells Mean	15.834979	15.731524
All Wells SEM	0.101617	0.150215
All Wells Replicates	16.000000	15.920000
	16.000000	15.924242
	16.000000	16.000000
	16.000000	16.000000
	16.000000	16.000000
	15.956522	13.000000
	15.900000	16.000000
	15.750000	16.000000
	15.470588	16.000000
	16.000000	15.969697
	16.000000	16.000000
	16.000000	16.000000
	16.000000	16.000000
	16.000000	14.967742
	16.000000	15.945946
	13.571429	16.000000
	16.000000	16.000000
	15.857143	16.000000
	15.842105	15.974359
	16.000000	15.968254
	16.000000	15.964286
	15.909091	15.946429
	15.782609	13.975610
	16.000000	16.000000
Number of Elecs Participating in Burst - Std
	Plate 1	Plate 2
All Wells Mean	0.265678	0.130336
All Wells SEM	0.085942	0.039463
All Wells Replicates	0.000000	0.340468
	0.000000	0.440650
	0.000000	0.000000
	0.000000	0.000000
	0.000000	0.000000
	0.208514	0.000000
	0.316228	0.000000
	0.683130	0.000000
	1.504894	0.000000
	0.000000	0.174078
	0.000000	0.000000
	0.000000	0.000000
	0.000000	0.000000
	0.000000	0.179605
	0.000000	0.328798
	0.851631	0.000000
	0.000000	0.000000
	0.654654	0.000000
	0.688247	0.160128
	0.000000	0.251976
	0.000000	0.267261
	0.426401	0.227208
	1.042572	0.757885
	0.000000	0.000000
Number of Spikes per Network Burst per Channel - Avg
	Plate 1	Plate 2
All Wells Mean	178.987935	98.802869
All Wells SEM	12.113308	4.572536
All Wells Replicates	164.720833	78.077202
	147.294118	125.135958
	251.339286	125.291667
	166.571023	138.525568
	157.350543	76.097222
	214.846739	89.294872
	189.471250	125.216346
	100.790737	76.689394
	89.180258	77.337500
	101.534722	100.236111
	114.886364	64.637821
	244.140625	100.083333
	211.004167	97.965278
	153.236111	97.164516
	120.666667	93.958494
	50.126832	90.759470
	217.081250	82.809896
	234.168269	105.501689
	229.653087	109.313248
	220.107143	122.959751
	181.946429	140.700415
	231.993506	106.756548
	259.928607	57.305171
	243.671875	89.451389
Number of Spikes per Network Burst per Channel - Std
	Plate 1	Plate 2
All Wells Mean	26.433013	10.832418
All Wells SEM	4.203205	1.940574
All Wells Replicates	6.431987	25.019414
	7.881686	25.525155
	56.189911	3.312091
	35.578945	2.203835
	3.760295	1.604911
	46.042815	24.170236
	8.784136	3.323450
	47.779376	3.374656
	32.094742	3.938904
	11.583858	17.436131
	37.868717	10.255165
	4.208772	2.847775
	27.590521	5.966059
	9.760000	17.068652
	11.110126	15.367985
	13.869138	2.629234
	46.071643	3.795802
	52.858992	2.301894
	54.837108	17.523677
	5.532897	15.345314
	3.752930	18.843552
	50.965031	32.479902
	55.955256	3.640085
	3.883420	2.004163
Network Burst Percentage
	Plate 1	Plate 2
All Wells Mean	84.946550	92.742418
All Wells SEM	1.490994	0.963089
All Wells Replicates	94.052292	94.906985
	91.851988	95.683094
	77.305432	96.187788
	95.641465	96.277137
	92.124732	95.128134
	87.237517	93.300291
	77.797871	85.948586
	81.946166	92.318917
	77.280710	85.435150
	86.532714	93.693566
	69.992038	90.424840
	91.178050	94.733210
	83.118866	75.713826
	71.701056	90.324322
	74.535920	93.379118
	78.757202	93.887267
	92.479531	90.908831
	87.651529	94.340221
	83.966463	95.791026
	89.805831	96.183935
	90.472385	96.351101
	87.637784	95.407298
	85.115795	93.075831
	90.533857	96.417557
Network IBI Coefficient of Variation
	Plate 1	Plate 2
All Wells Mean	0.235432	0.142990
All Wells SEM	0.044372	0.019505
All Wells Replicates	0.178858	0.302369
	0.104787	0.150809
	0.232227	0.015198
	0.218187	0.015511
	0.029451	0.014665
	0.213769	0.260051
	0.082306	0.212651
	0.539961	0.175933
	0.401561	0.148935
	0.236565	0.178926
	0.388062	0.158586
	0.024840	0.052606
	0.132582	0.339142
	1.011392	0.234724
	0.395296	0.207356
	0.367623	0.060784
	0.039917	0.166804
	0.236476	0.069297
	0.248092	0.152601
	0.029085	0.109989
	0.061169	0.119560
	0.228356	0.245014
	0.225778	0.020066
	0.024030	0.020189
Network ISI Coefficient of Variation
	Plate 1	Plate 2
All Wells Mean	6.075503	10.870750
All Wells SEM	0.423181	0.836511
All Wells Replicates	7.107839	18.746244
	11.152899	11.663918
	3.427056	14.341058
	10.474392	13.035413
	8.840287	12.779761
	6.318313	10.343639
	4.248952	7.043292
	5.597791	8.071948
	4.830381	5.519716
	5.443343	8.341984
	3.245618	6.515467
	6.595693	11.754416
	6.649178	3.755958
	3.030044	7.073380
	3.216770	8.535752
	5.058099	8.154493
	6.681874	9.622282
	5.329973	12.138736
	5.912025	16.319238
	7.072305	8.852535
	6.955390	18.773780
	5.100824	11.720374
	6.158879	10.063095
	7.364142	17.731514
Network Normalized Duration IQR
	Plate 1	Plate 2
All Wells Mean	0.074012	0.073497
All Wells SEM	0.010062	0.004722
All Wells Replicates	0.052910	0.089172
	0.021858	0.055249
	0.078431	0.078212
	0.071795	0.068571
	0.088670	0.068966
	0.066914	0.090323
	0.060914	0.088050
	0.125654	0.119205
	0.152047	0.103704
	0.127389	0.062112
	0.174863	0.108844
	0.040816	0.023669
	0.047847	0.052288
	0.010695	0.108844
	0.055249	0.077419
	0.209524	0.051613
	0.041841	0.054422
	0.046693	0.064516
	0.040816	0.080000
	0.049793	0.070175
	0.046948	0.044199
	0.048980	0.088398
	0.075472	0.062992
	0.040161	0.052980
Area Under Normalized Cross-Correlation
	Plate 1	Plate 2
All Wells Mean	0.562359	0.503905
All Wells SEM	0.012109	0.014030
All Wells Replicates	0.573018	0.542868
	0.575719	0.545193
	0.542515	0.539696
	0.678221	0.591414
	0.620287	0.456818
	0.560436	0.373941
	0.529840	0.539316
	0.520928	0.435093
	0.524337	0.499762
	0.560347	0.554854
	0.461204	0.444336
	0.649740	0.495520
	0.590348	0.419275
	0.515001	0.434131
	0.510464	0.526632
	0.416276	0.556588
	0.642504	0.416064
	0.614295	0.563234
	0.531473	0.575471
	0.555511	0.552753
	0.541994	0.582996
	0.596716	0.554829
	0.573261	0.357999
	0.612172	0.534944
Area Under Cross-Correlation
	Plate 1	Plate 2
All Wells Mean	105.424347	92.378804
All Wells SEM	12.278397	12.486737
All Wells Replicates	73.381639	80.452768
	69.734944	215.000475
	188.939444	165.500867
	114.531417	170.275336
	99.840417	62.433893
	148.527583	52.291555
	59.179861	46.205928
	37.223889	49.470694
	33.154472	33.022735
	42.215722	78.244547
	32.407944	40.949077
	164.278889	76.861941
	109.493444	20.771253
	40.059667	64.739597
	35.565806	79.603132
	9.070917	65.115912
	142.877778	39.987724
	164.535861	94.425923
	150.703583	99.140101
	147.188861	205.591471
	113.777972	222.508697
	176.630667	143.482019
	211.916417	26.229251
	164.947139	84.786409
Width at Half Height of Normalized Cross-Correlation
	Plate 1	Plate 2
All Wells Mean	36.708333	48.666667
All Wells SEM	1.204579	1.779174
All Wells Replicates	34.000000	51.000000
	36.000000	42.000000
	36.000000	49.000000
	30.000000	34.000000
	35.000000	55.000000
	37.000000	58.000000
	37.000000	50.000000
	43.000000	70.000000
	48.000000	53.000000
	39.000000	50.000000
	52.000000	45.000000
	29.000000	45.000000
	33.000000	62.000000
	44.000000	51.000000
	45.000000	54.000000
	37.000000	43.000000
	32.000000	63.000000
	34.000000	39.000000
	37.000000	38.000000
	33.000000	42.000000
	34.000000	38.000000
	35.000000	46.000000
	33.000000	44.000000
	28.000000	46.000000
Width at Half Height of Cross-Correlation
	Plate 1	Plate 2
All Wells Mean	575.375000	407.875000
All Wells SEM	40.458192	8.272600
All Wells Replicates	458.000000	372.000000
	509.000000	460.000000
	1024.000000	430.000000
	455.000000	447.000000
	539.000000	405.000000
	645.000000	452.000000
	477.000000	440.000000
	439.000000	363.000000
	354.000000	329.000000
	355.000000	434.000000
	454.000000	363.000000
	659.000000	407.000000
	516.000000	400.000000
	440.000000	399.000000
	418.000000	397.000000
	272.000000	349.000000
	657.000000	425.000000
	618.000000	424.000000
	1024.000000	379.000000
	640.000000	434.000000
	618.000000	473.000000
	718.000000	474.000000
	951.000000	366.000000
	569.000000	367.000000
Synchrony Index
	Plate 1	Plate 2
All Wells Mean	0.907879	0.887997
All Wells SEM	0.011550	0.014742
All Wells Replicates	0.928893	0.909814
	0.906098	0.912608
	0.944952	0.934630
	0.953771	0.939486
	0.920033	0.879300
	0.921275	0.900365
	0.836807	0.935071
	0.885064	0.867357
	0.867874	0.878082
	0.874139	0.914702
	0.887589	0.847566
	0.936048	0.917036
	0.942962	0.855693
	0.907090	0.794448
	0.893681	0.901317
	0.685367	0.887326
	0.958323	0.875894
	0.939698	0.925928
	0.942567	0.920674
	0.917083	0.932764
	0.919030	0.943595
	0.955049	0.933371
	0.948461	0.592179
	0.917234	0.912720
